# Supplementary material for: (μ-3-Acetyl-5-carboxyl­ato-4-methyl­pyrazolido-1:2κ4 N 2,O 3:N 1,O 5)-μ-chlorido-tetra­pyridine-1κ2 N,2κ2 N-chlorido-1κCl-dicopper(II) propan-2-ol solvate
Source: Acta Crystallogr Sect E Struct Rep Online. 2009 Sep 26;65(Pt 10):m1247–8. doi: 10.1107/S1600536809038276 (PMC2970235; doi:10.1107/S1600536809038276)
Supplement: Supplementary file 2 [file e-65-m1247-Isup2.hkl]

# 
# h,k,l, Fc-squared, Fo-squared, sigma(Fo-squared) and status flag 
# 
data_I
_shelx_title ' ml16dx in P2(1)/c (SIR2K4, turquoise block)' 
_shelx_refln_list_code          4 
_shelx_F_calc_maximum      339.80 
_exptl_crystal_F_000      1520.00 
_reflns_d_resolution_high  0.7330 
 
loop_ 
 _symmetry_equiv_pos_as_xyz 
 'x, y, z' 
 '-x, y+1/2, -z+1/2' 
 '-x, -y, -z' 
 'x, -y-1/2, z-1/2' 
 
_cell_length_a    16.4130 
_cell_length_b    12.6351 
_cell_length_c    16.5739 
_cell_angle_alpha  90.000 
_cell_angle_beta  107.215 
_cell_angle_gamma  90.000 
 
_shelx_F_squared_multiplier     1.000 
 
loop_ 
 _refln_index_h 
 _refln_index_k 
 _refln_index_l 
 _refln_F_squared_calc 
 _refln_F_squared_meas 
 _refln_F_squared_sigma 
 _refln_observed_status 
   3   0   0    47730.82    47097.64   1124.77 o 
   4   0   0     4440.10     4710.55     98.11 o 
   5   0   0     4331.77     4195.35     85.55 o 
   6   0   0     1799.72     2124.99     53.75 o 
   7   0   0      750.32      870.91     32.19 o 
   8   0   0    11784.68    12702.82    270.40 o 
   9   0   0     1243.39     1144.86     70.01 o 
  10   0   0     3080.99     2886.54     81.03 o 
  11   0   0     5260.34     5400.08    141.03 o 
  12   0   0     4206.66     4216.74    123.63 o 
  13   0   0     1349.32     1485.86     72.98 o 
  14   0   0       19.99      101.39     48.49 o 
  15   0   0     1509.38     1616.81    107.30 o 
  16   0   0     8499.56     8929.53    338.99 o 
  17   0   0     1239.59     1497.99    117.78 o 
  18   0   0        4.85      132.84     92.58 o 
  19   0   0      604.65      538.82    145.66 o 
  20   0   0       51.43        4.98    205.42 o 
  21   0   0      254.75      293.82    164.34 o 
   2   1   0     2356.46      938.71     97.11 o 
   3   1   0    30826.24    29590.27    449.93 o 
   4   1   0     3340.31     3485.38     52.68 o 
   5   1   0      115.75       95.45     12.30 o 
   6   1   0     6216.93     5866.79     79.63 o 
   7   1   0     4199.23     3800.29     55.52 o 
   8   1   0    35975.65    35591.80    597.29 o 
   9   1   0     1657.66     1616.19     39.08 o 
  10   1   0      345.86      287.22     24.27 o 
  11   1   0     1234.34     1350.57     45.41 o 
  12   1   0      447.89      458.23     32.75 o 
  13   1   0      127.01      121.52     33.75 o 
  14   1   0      368.67      425.09     40.50 o 
  15   1   0        3.97        5.05     35.81 o 
  16   1   0     5089.63     5366.97    154.92 o 
  17   1   0      316.31      338.87     61.77 o 
  18   1   0     1532.19     1473.15    105.44 o 
  19   1   0      941.04      960.92     95.58 o 
  20   1   0      220.70      320.23    114.12 o 
  21   1   0      428.92      506.68    145.98 o 
   1   2   0     2376.00     2143.26     52.89 o 
   2   2   0     5448.05     5762.37     80.96 o 
   3   2   0    19718.20    20571.81    325.32 o 
   4   2   0    29609.72    28773.62    410.84 o 
   5   2   0    10516.53     9690.45    173.56 o 
   6   2   0     7209.21     6679.94    127.46 o 
   7   2   0    11764.93    11938.92    219.77 o 
   8   2   0     1287.11     1382.72     30.72 o 
   9   2   0     4575.67     4552.46     76.38 o 
  10   2   0      205.41      275.72     24.51 o 
  11   2   0      208.86      205.61     27.94 o 
  12   2   0      262.92      253.64     35.56 o 
  13   2   0       28.12       24.75     26.08 o 
  14   2   0     2860.23     2863.24     94.84 o 
  15   2   0      924.25     1025.24     63.17 o 
  16   2   0       98.89       30.37     43.98 o 
  17   2   0      702.12      801.97    112.55 o 
  18   2   0      104.53       20.04     87.01 o 
  19   2   0      581.37      588.19    134.27 o 
  20   2   0      925.53      868.04    133.46 o 
  21   2   0        0.19      144.89    136.63 o 
   2   3   0    14138.39    13858.23    192.28 o 
   3   3   0     6324.13     6409.73     83.84 o 
   4   3   0    31401.13    31383.00    460.41 o 
   5   3   0    16465.69    16196.54    223.74 o 
   6   3   0        9.92       42.40     20.34 o 
   7   3   0     3459.50     3856.05     60.01 o 
   8   3   0      760.45      724.59     24.65 o 
   9   3   0    10706.68    10925.85    157.53 o 
  10   3   0     2443.48     2405.66     51.94 o 
  11   3   0     5649.58     5855.19    106.74 o 
  12   3   0     9193.34     9326.85    245.15 o 
  13   3   0      182.59      177.05     29.93 o 
  14   3   0       80.07      121.23     37.84 o 
  15   3   0     2503.28     2592.50     97.12 o 
  16   3   0       52.33        4.98     49.43 o 
  17   3   0      153.55      177.27     67.77 o 
  18   3   0       54.23      104.84     74.61 o 
  19   3   0      106.25       53.65    127.91 o 
  20   3   0       11.51       45.40    139.25 o 
  21   3   0       47.18       50.04    114.09 o 
   0   4   0     2034.51     2194.25     41.55 o 
   1   4   0    16988.48    17026.82    227.49 o 
   2   4   0      705.52      674.83     14.77 o 
   3   4   0      394.15      360.54     12.04 o 
   4   4   0     9775.61     9834.25    128.53 o 
   5   4   0     1148.92     1373.18     25.99 o 
   6   4   0      247.45      297.60     28.59 o 
   7   4   0     4686.09     4343.98     64.77 o 
   8   4   0      914.66      885.24     26.86 o 
   9   4   0      256.31      230.65     19.32 o 
  10   4   0       24.19        4.10     20.94 o 
  11   4   0     1472.56     1396.85     43.64 o 
  12   4   0        3.64        1.23     24.44 o 
  13   4   0      420.13      348.99     39.06 o 
  14   4   0       10.63      -19.74     36.03 o 
  15   4   0     1549.96     1452.77    104.69 o 
  16   4   0      722.69      688.09     68.89 o 
  17   4   0     1259.62     1546.18    100.72 o 
  18   4   0       17.08      -34.12    130.11 o 
  19   4   0      613.99      654.23    156.84 o 
  20   4   0      370.99      390.99    110.71 o 
   1   5   0     3102.57     3135.69     38.40 o 
   2   5   0     6344.74     6919.36     86.14 o 
   3   5   0     2396.00     2225.44     32.00 o 
   4   5   0     2406.35     2709.33     36.82 o 
   5   5   0     6103.32     6106.94     85.75 o 
   6   5   0     2510.39     2720.24     44.08 o 
   7   5   0     2532.28     2326.73     44.86 o 
   8   5   0       17.46       61.26     18.41 o 
   9   5   0      455.04      397.79     27.59 o 
  10   5   0       32.77       76.11     21.34 o 
  11   5   0       77.29       61.49     29.69 o 
  12   5   0      762.53      674.02     39.16 o 
  13   5   0      187.58      183.09     30.73 o 
  14   5   0      360.52      229.50     57.15 o 
  15   5   0        4.95      -27.53     52.44 o 
  16   5   0      277.82      350.09     62.25 o 
  17   5   0       21.30      -17.75     77.24 o 
  18   5   0      452.72      222.18     83.87 o 
  19   5   0      122.76      276.08     98.70 o 
  20   5   0      139.35       23.33    115.28 o 
   0   6   0     5499.65     6030.23    118.90 o 
   1   6   0       16.38       14.24     16.21 o 
   2   6   0    12886.64    13500.28    157.41 o 
   3   6   0     7079.15     6543.36     85.41 o 
   4   6   0     8050.35     7938.74    101.63 o 
   5   6   0       43.48       72.63     13.22 o 
   6   6   0     4512.41     4859.23     79.81 o 
   7   6   0     2461.95     2362.57     55.51 o 
   8   6   0      420.94      465.92     24.29 o 
   9   6   0     2425.51     2393.96     51.10 o 
  10   6   0     2559.04     2678.50     64.92 o 
  11   6   0       57.25       23.01     28.15 o 
  12   6   0     1079.82     1062.41     43.58 o 
  13   6   0     1062.61      989.94     56.01 o 
  14   6   0     1467.45     1461.39    127.05 o 
  15   6   0      194.87      185.54     51.08 o 
  16   6   0       70.21      106.20     86.95 o 
  17   6   0       62.49       28.69    108.27 o 
  18   6   0       61.25      133.01     90.18 o 
  19   6   0      506.42      698.42    169.90 o 
  20   6   0      642.59      538.99    163.43 o 
   1   7   0     1609.49     1374.66     23.74 o 
   2   7   0       30.48       25.21     12.97 o 
   3   7   0     7446.04     7415.80     98.69 o 
   4   7   0     6681.31     6749.36     93.21 o 
   5   7   0      351.50      287.02     15.38 o 
   6   7   0       14.59        8.45     13.04 o 
   7   7   0      714.00      717.24     25.32 o 
   8   7   0      764.16      778.34     27.49 o 
   9   7   0       16.91       27.52     22.63 o 
  10   7   0        2.55       16.77     23.94 o 
  11   7   0     3790.29     3779.26     96.41 o 
  12   7   0     9423.36    10150.82    237.69 o 
  13   7   0      159.22      240.11     40.40 o 
  14   7   0      589.18      453.74     74.57 o 
  15   7   0      364.05      408.50    103.55 o 
  16   7   0        1.41       27.05     78.45 o 
  17   7   0      132.51      258.28     99.61 o 
  18   7   0      101.86        9.85     78.94 o 
  19   7   0      170.15      225.90     96.17 o 
   0   8   0     3102.39     3081.10     69.21 o 
   1   8   0      252.25      236.75     14.63 o 
   2   8   0     1550.45     1584.88     32.50 o 
   3   8   0      373.78      377.93     14.02 o 
   4   8   0     7467.59     7544.94     95.72 o 
   5   8   0     4940.92     4988.52     73.98 o 
   6   8   0      715.21      707.82     28.98 o 
   7   8   0      328.28      364.91     18.39 o 
   8   8   0       53.66       52.05     15.49 o 
   9   8   0      757.59      788.81     31.71 o 
  10   8   0     1662.39     1720.08     50.84 o 
  11   8   0     8382.39     8751.33    217.78 o 
  12   8   0      787.87      795.98     49.89 o 
  13   8   0     1487.55     1440.69     69.03 o 
  14   8   0      433.52      326.74     69.86 o 
  15   8   0      656.22      600.90     76.68 o 
  16   8   0      251.24      146.40     73.24 o 
  17   8   0        5.82       23.17     71.66 o 
  18   8   0      184.57      301.78     84.07 o 
   1   9   0      911.99     1045.54     33.85 o 
   2   9   0     8285.80     8410.32    118.91 o 
   3   9   0    15330.61    15843.47    207.73 o 
   4   9   0      419.12      405.06     18.30 o 
   5   9   0    11672.30    12104.70    189.65 o 
   6   9   0      939.25      871.54     30.96 o 
   7   9   0     8388.48     8619.11    177.60 o 
   8   9   0     1659.78     1764.34     49.83 o 
   9   9   0      990.89      872.99     48.11 o 
  10   9   0     1004.80     1025.69     44.18 o 
  11   9   0      837.27      754.25     42.11 o 
  12   9   0     1792.76     1691.74     74.81 o 
  13   9   0      654.93      662.29     80.85 o 
  14   9   0      299.82      165.79     94.44 o 
  15   9   0       81.27       58.70     77.09 o 
  16   9   0      383.95      332.19    103.93 o 
  17   9   0       19.18       74.73     98.61 o 
  18   9   0      840.92      740.18    178.84 o 
   0  10   0    17252.18    17563.57    364.83 o 
   1  10   0     1622.16     1741.65     35.68 o 
   2  10   0     1378.13     1388.26     34.23 o 
   3  10   0     2639.98     2718.44     54.88 o 
   4  10   0       88.84       85.00     25.32 o 
   5  10   0      205.21      214.58     22.21 o 
   6  10   0      323.96      393.39     40.05 o 
   7  10   0      468.96      412.43     33.25 o 
   8  10   0      387.77      338.27     46.72 o 
   9  10   0      921.50      918.18     46.22 o 
  10  10   0      513.66      539.06     52.43 o 
  11  10   0     3841.03     3919.09    130.38 o 
  12  10   0      362.58      241.61     70.33 o 
  13  10   0     4973.21     5161.97    286.81 o 
  14  10   0      314.50      158.67    109.91 o 
  15  10   0      952.34      916.29    117.29 o 
  16  10   0     1821.49     1855.43    152.73 o 
  17  10   0        4.11       -9.25    113.09 o 
   1  11   0     1065.25     1227.58     33.86 o 
   2  11   0      182.91      195.03     20.78 o 
   3  11   0      828.24      798.90     35.04 o 
   4  11   0      181.44      192.66     33.45 o 
   5  11   0     4365.98     4266.84     99.71 o 
   6  11   0      977.27     1000.12     52.45 o 
   7  11   0     1590.45     1556.28     55.13 o 
   8  11   0     2428.35     2444.29     76.54 o 
   9  11   0       94.00       48.47     55.71 o 
  10  11   0     1837.28     1719.48     89.00 o 
  11  11   0       36.34       43.12     45.98 o 
  12  11   0      305.36      226.10    132.59 o 
  13  11   0      711.76      673.17     76.07 o 
  14  11   0     1368.66     1268.04    202.04 o 
  15  11   0       92.49      -91.80    108.20 o 
  16  11   0      445.76      495.93    138.92 o 
   0  12   0      245.82      275.78     26.60 o 
   1  12   0       15.25      -23.23     23.91 o 
   2  12   0      699.13      646.11     26.97 o 
   3  12   0      194.92      176.66     26.51 o 
   4  12   0     1722.51     1594.17     60.68 o 
   5  12   0     1212.97     1094.96     49.05 o 
   6  12   0     5927.14     6146.51    145.46 o 
   7  12   0     4429.98     4831.82    129.00 o 
   8  12   0      565.44      578.48     43.00 o 
   9  12   0     3473.72     3724.56    184.75 o 
  10  12   0     1484.00     1494.03     92.77 o 
  11  12   0       38.46      108.77     71.08 o 
  12  12   0       73.69      102.60     72.41 o 
  13  12   0      165.84      478.07    224.10 o 
  14  12   0       12.00      -76.26     76.26 o 
  15  12   0      105.62      118.40     77.07 o 
   1  13   0     9338.08     9757.43    227.79 o 
   2  13   0     4338.02     4590.75    127.23 o 
   3  13   0        1.40       46.07     35.35 o 
   4  13   0     1544.05     1613.09     93.00 o 
   5  13   0      192.10      195.30     33.45 o 
   6  13   0        3.59      -42.37     44.92 o 
   7  13   0       50.73       83.55     46.93 o 
   8  13   0      276.24      271.57     53.95 o 
   9  13   0     1818.32     1748.80    119.29 o 
  10  13   0     1168.73     1403.25    112.15 o 
  11  13   0        5.27        7.41     67.48 o 
  12  13   0      581.20      415.76     78.01 o 
  13  13   0      261.94      219.27     81.55 o 
  14  13   0      735.08      592.87    161.85 o 
   0  14   0      131.62      104.93     42.43 o 
   1  14   0      803.04      753.93     76.73 o 
   2  14   0     1651.22     1576.92     88.80 o 
   3  14   0       37.43       40.64     41.64 o 
   4  14   0      888.14      688.16     58.17 o 
   5  14   0       91.30       66.77     60.20 o 
   6  14   0      391.05      378.28     54.76 o 
   7  14   0      580.64      514.88     62.63 o 
   8  14   0        0.44       49.79     58.40 o 
   9  14   0      142.09      100.28     45.65 o 
  10  14   0       43.76      125.62     59.61 o 
  11  14   0        1.33       60.66     88.54 o 
  12  14   0        7.40      -26.98     82.55 o 
   1  15   0      167.96      152.07     65.59 o 
   2  15   0      367.72      418.49     74.15 o 
   3  15   0      504.07      495.27     58.00 o 
   4  15   0      128.50      162.02    105.48 o 
   5  15   0     2072.31     1962.28    125.11 o 
   6  15   0      880.37      849.91    100.39 o 
   7  15   0       79.09      141.68     77.70 o 
   8  15   0       15.71      -56.98     98.96 o 
   9  15   0      107.96       73.81     75.92 o 
  10  15   0        2.87       24.68    110.97 o 
   0  16   0      111.91      177.56     73.85 o 
   1  16   0       22.03       28.45     54.86 o 
   2  16   0      634.76      659.09     84.43 o 
   3  16   0     1648.28     1722.62    101.35 o 
   4  16   0       66.80       16.26     81.58 o 
   5  16   0      450.94      423.29     77.63 o 
   6  16   0     2156.13     2069.96    138.02 o 
   7  16   0      668.29      687.15     87.99 o 
   1  17   0      354.25      334.42     69.34 o 
   2  17   0      268.55      305.11     68.00 o 
   3  17   0        5.01      -35.54     68.60 o 
 -21   1   1       11.16       10.50    125.91 o 
 -20   1   1      293.46      318.72    123.59 o 
 -19   1   1      530.58      523.74     93.08 o 
 -18   1   1      583.62      529.05     78.34 o 
 -17   1   1       71.95      104.21     61.63 o 
 -16   1   1     1651.24     1755.97     83.85 o 
 -15   1   1     3574.17     3875.41    118.91 o 
 -14   1   1      226.09      251.88     47.97 o 
 -13   1   1      124.19      158.70     31.06 o 
 -12   1   1     2051.15     2126.12     56.61 o 
 -11   1   1       23.85       46.15     21.80 o 
 -10   1   1     2407.67     2455.17     72.35 o 
  -9   1   1    10264.96    10642.08    156.62 o 
  -8   1   1        8.89       27.19     16.85 o 
  -7   1   1     3283.46     3508.00     52.93 o 
  -6   1   1    11765.18    11463.49    156.35 o 
  -5   1   1     2324.05     2080.88     37.08 o 
  -4   1   1        7.01        1.09     11.13 o 
  -3   1   1    21653.51    21043.92    326.71 o 
  -2   1   1    10560.44    10863.34    235.85 o 
   2   1   1     6284.81     6338.96    111.59 o 
   3   1   1     8683.99     9220.57    144.58 o 
   4   1   1      159.28      228.05     13.28 o 
   5   1   1     1484.70     1661.57     28.58 o 
   6   1   1       10.68        9.12     12.93 o 
   7   1   1     2691.64     2662.47     42.69 o 
   8   1   1     5415.97     5615.38     89.20 o 
   9   1   1      104.12      120.03     22.81 o 
  10   1   1     1027.76     1091.70     36.29 o 
  11   1   1     1417.67     1396.59     48.12 o 
  12   1   1       86.22       52.50     26.79 o 
  13   1   1     1462.31     1404.43     53.69 o 
  14   1   1      718.07      780.96     55.34 o 
  15   1   1      150.34       57.60     41.81 o 
  16   1   1     1285.43     1179.58     69.97 o 
  17   1   1     2337.83     2677.05    121.16 o 
  18   1   1      392.65      515.66     80.57 o 
  19   1   1       18.82      -80.63     80.63 o 
  20   1   1       90.99      251.08    161.93 o 
  21   1   1      334.08      527.89    158.49 o 
 -21   2   1       33.34       36.51    100.47 o 
 -20   2   1      118.64      223.68    104.68 o 
 -19   2   1      231.14      135.31    145.38 o 
 -18   2   1      961.29      919.32    101.63 o 
 -17   2   1      748.17      673.63     65.19 o 
 -16   2   1      638.13      556.61     53.42 o 
 -15   2   1      262.03      319.05     46.35 o 
 -14   2   1      568.70      450.84     47.38 o 
 -13   2   1       64.81       41.52     31.62 o 
 -12   2   1     1098.86     1063.59     43.63 o 
 -11   2   1     4051.16     4090.51     87.28 o 
 -10   2   1     5906.68     5629.53    101.46 o 
  -9   2   1     1401.83     1539.99     46.61 o 
  -8   2   1    11428.44    10376.10    181.11 o 
  -7   2   1    34984.04    33713.31    501.99 o 
  -6   2   1     8176.14     8538.57    120.52 o 
  -5   2   1    10787.08    10624.70    147.54 o 
  -4   2   1    15785.40    15221.58    190.58 o 
  -3   2   1     7144.22     7089.94     87.03 o 
  -2   2   1    18521.92    17339.03    245.97 o 
  -1   2   1     2946.24     3349.67     55.47 o 
   0   2   1    23909.44    22082.64    478.39 o 
   1   2   1     1042.95     1288.56     33.76 o 
   2   2   1      415.64      452.62     11.58 o 
   3   2   1     1253.35     1427.08     33.93 o 
   4   2   1     1551.61     1369.49     37.47 o 
   5   2   1     6689.72     6059.18     89.07 o 
   6   2   1    16077.65    15907.04    217.07 o 
   7   2   1      574.01      814.61     24.50 o 
   8   2   1    23492.15    23609.76    430.50 o 
   9   2   1    10331.02     9655.88    143.76 o 
  10   2   1     3090.11     3083.67     63.75 o 
  11   2   1      108.29      124.02     23.31 o 
  12   2   1       76.38       59.27     29.75 o 
  13   2   1      239.80      282.93     31.00 o 
  14   2   1      107.47       98.29     40.40 o 
  15   2   1      248.64      231.91     45.62 o 
  16   2   1      633.48      668.28     57.51 o 
  17   2   1      765.37      912.12     92.18 o 
  18   2   1      121.37      302.04     72.49 o 
  19   2   1      136.73      214.88     92.55 o 
  20   2   1        3.57      126.35    109.90 o 
 -21   3   1      607.32      368.97    145.36 o 
 -20   3   1        0.71       28.76     93.43 o 
 -19   3   1       65.28      128.22     75.37 o 
 -18   3   1      211.77      122.03     65.67 o 
 -17   3   1      247.10      192.44     65.88 o 
 -16   3   1     1157.90     1241.89     72.55 o 
 -15   3   1     5805.78     6019.96    165.17 o 
 -14   3   1     8459.20     8443.16    202.52 o 
 -13   3   1      206.83      209.60     39.76 o 
 -12   3   1      210.59      231.21     30.98 o 
 -11   3   1     3666.64     3591.57     71.48 o 
 -10   3   1     3130.42     3226.51     64.15 o 
  -9   3   1     3972.04     3973.40     64.78 o 
  -8   3   1     6591.92     6928.09     95.82 o 
  -7   3   1     3164.74     3289.83     51.79 o 
  -6   3   1     3433.63     3306.70     47.06 o 
  -5   3   1     3873.15     3941.94     54.50 o 
  -4   3   1     9592.30     9213.41    120.53 o 
  -3   3   1     5303.22     5582.41     74.80 o 
  -2   3   1    38328.77    37058.41    529.01 o 
  -1   3   1      584.22      653.65     12.42 o 
   0   3   1    36959.53    35869.21    643.65 o 
   1   3   1     2006.85     1972.98     29.94 o 
   2   3   1      719.40      926.31     14.81 o 
   3   3   1     8075.28     7967.78    102.95 o 
   4   3   1     8796.11     9708.23    142.41 o 
   5   3   1    11193.61    10556.54    152.87 o 
   6   3   1      446.83      504.03     20.76 o 
   7   3   1     2648.09     2583.65     44.41 o 
   8   3   1        0.21      -12.73     15.38 o 
   9   3   1     4625.10     5120.42    123.93 o 
  10   3   1     1052.80      946.86     34.46 o 
  11   3   1     2226.04     2201.93     53.20 o 
  12   3   1      456.00      380.38     36.59 o 
  13   3   1      890.39      931.37     48.29 o 
  14   3   1     1756.61     1755.84     76.89 o 
  15   3   1       89.13       64.00     44.22 o 
  16   3   1     1901.50     1990.46    110.06 o 
  17   3   1      425.68      395.77     83.20 o 
  18   3   1      163.48      208.42     86.49 o 
  19   3   1      165.60       75.79    102.51 o 
  20   3   1     1049.70     1191.86    147.82 o 
 -21   4   1       20.95       54.13     97.19 o 
 -20   4   1       46.41       25.09     95.18 o 
 -19   4   1      884.19      719.83    125.91 o 
 -18   4   1      832.56      727.87    118.95 o 
 -17   4   1        8.08       49.15     56.96 o 
 -16   4   1     1214.53     1332.30     76.51 o 
 -15   4   1      730.60      680.84     54.96 o 
 -14   4   1     5322.01     5690.71    136.82 o 
 -13   4   1     3369.23     3330.94     79.91 o 
 -12   4   1     5164.30     5316.54    103.23 o 
 -11   4   1    12673.14    13266.33    226.31 o 
 -10   4   1       49.65       21.02     18.33 o 
  -9   4   1      594.61      635.26     25.42 o 
  -8   4   1      147.71      106.17     17.93 o 
  -7   4   1     1298.33     1184.45     28.89 o 
  -6   4   1        2.16      -12.71     12.71 o 
  -5   4   1     1005.54     1030.04     21.83 o 
  -4   4   1    23236.65    22023.66    303.83 o 
  -3   4   1    25817.15    26192.77    351.35 o 
  -2   4   1      900.81     1060.77     22.45 o 
  -1   4   1    16290.11    15604.02    207.00 o 
   0   4   1       33.38       55.80     12.09 o 
   1   4   1    34414.77    34480.30    569.34 o 
   2   4   1    11892.17    10727.42    149.17 o 
   3   4   1     1281.07     1398.31     21.01 o 
   4   4   1    12002.53    12278.13    157.76 o 
   5   4   1        7.14       30.14     10.49 o 
   6   4   1       64.14       63.21     18.62 o 
   7   4   1     1079.86     1163.06     29.30 o 
   8   4   1    11439.35    11552.51    188.60 o 
   9   4   1      770.91      733.39     28.47 o 
  10   4   1     1430.31     1416.82     40.03 o 
  11   4   1        0.52        2.30     22.62 o 
  12   4   1    14955.35    15815.37    300.26 o 
  13   4   1     1660.82     1694.57     62.79 o 
  14   4   1       38.95       49.86     36.50 o 
  15   4   1      787.97      876.91     69.13 o 
  16   4   1       37.32       21.77     61.28 o 
  17   4   1     1506.78     1588.58    134.40 o 
  18   4   1      175.97       32.62     73.18 o 
  19   4   1       23.41      -14.30     94.57 o 
  20   4   1      194.48      305.80    112.45 o 
 -20   5   1     1433.46     1590.95    150.98 o 
 -19   5   1     3230.62     3636.22    216.98 o 
 -18   5   1      448.88      473.28     89.44 o 
 -17   5   1     1052.55     1179.04    130.28 o 
 -16   5   1      913.40      842.15     75.58 o 
 -15   5   1        7.70       36.33     42.40 o 
 -14   5   1      520.01      474.75     40.68 o 
 -13   5   1       51.56       11.86     30.66 o 
 -12   5   1       24.09       32.50     25.09 o 
 -11   5   1    17048.18    17782.14    284.03 o 
 -10   5   1     1921.51     1855.88     48.57 o 
  -9   5   1     2016.92     2011.65     42.48 o 
  -8   5   1     8506.05     8278.75    116.73 o 
  -7   5   1     1981.77     1690.24     40.94 o 
  -6   5   1    22152.94    22426.60    296.53 o 
  -5   5   1     6336.50     6522.31     86.39 o 
  -4   5   1    26665.49    26607.31    372.15 o 
  -3   5   1     9721.05     8797.68    111.72 o 
  -2   5   1        1.09        7.76     11.50 o 
  -1   5   1      410.45      405.28     13.42 o 
   0   5   1     3285.48     3362.02     41.12 o 
   1   5   1     3313.26     3485.82     43.74 o 
   2   5   1     7656.82     7225.01     99.65 o 
   3   5   1      113.89      165.97     13.00 o 
   4   5   1    16184.74    16227.99    194.21 o 
   5   5   1    41012.24    40662.45    493.78 o 
   6   5   1      208.72      242.19     20.62 o 
   7   5   1     7190.18     7447.43    104.25 o 
   8   5   1      509.25      424.24     21.13 o 
   9   5   1     5614.74     5744.37     99.52 o 
  10   5   1     5151.10     5061.31     94.67 o 
  11   5   1     1246.59     1190.89     39.96 o 
  12   5   1      350.36      374.42     33.61 o 
  13   5   1       10.37       60.64     35.60 o 
  14   5   1     1219.09     1161.52     64.86 o 
  15   5   1      903.08      947.39     69.05 o 
  16   5   1      569.36      465.61     66.54 o 
  17   5   1     1270.64     1296.72    179.46 o 
  18   5   1     1333.51     1446.99    115.36 o 
  19   5   1        9.30       35.54     81.42 o 
  20   5   1     1882.79     1834.91    157.85 o 
 -20   6   1       96.07       69.45    134.17 o 
 -19   6   1      641.57      757.24    104.00 o 
 -18   6   1     1682.88     1537.39    126.49 o 
 -17   6   1      776.94      666.51     98.85 o 
 -16   6   1      664.67      713.81    163.88 o 
 -15   6   1        0.47      -29.03     50.38 o 
 -14   6   1     1588.01     1607.90     71.71 o 
 -13   6   1     1056.78     1096.31     59.74 o 
 -12   6   1     8754.78     8640.40    196.40 o 
 -11   6   1     4806.26     5319.41    110.49 o 
 -10   6   1      143.59      149.38     23.77 o 
  -9   6   1     1145.64     1033.91     36.80 o 
  -8   6   1       83.20       86.06     21.59 o 
  -7   6   1       30.79       27.58     17.29 o 
  -6   6   1     4198.44     4120.33     56.87 o 
  -5   6   1    13841.57    14017.16    166.73 o 
  -4   6   1     7970.70     8244.06    101.38 o 
  -3   6   1    33705.62    33067.38    387.55 o 
  -2   6   1      759.78      674.04     21.64 o 
  -1   6   1    12484.34    12040.96    155.12 o 
   0   6   1     1176.46     1287.46     23.87 o 
   1   6   1    11548.00    11552.50    132.88 o 
   2   6   1     2367.50     2365.07     39.26 o 
   3   6   1      324.68      352.03     18.18 o 
   4   6   1     8929.92     8493.61    114.98 o 
   5   6   1     1471.83     1598.36     29.73 o 
   6   6   1      274.40      188.69     13.42 o 
   7   6   1      482.14      454.30     20.01 o 
   8   6   1     2541.34     2616.30     47.95 o 
   9   6   1      206.37      223.30     21.52 o 
  10   6   1     2349.71     2292.74     54.09 o 
  11   6   1     2963.94     2982.25     68.85 o 
  12   6   1      438.88      396.58     33.31 o 
  13   6   1     3391.66     3641.23    121.43 o 
  14   6   1      224.25      218.67     47.02 o 
  15   6   1      101.35      140.51     57.95 o 
  16   6   1      534.09      367.35     83.78 o 
  17   6   1     1661.19     1634.36    145.48 o 
  18   6   1      103.83       51.69     88.74 o 
  19   6   1      676.16      526.92    167.78 o 
 -19   7   1      311.29      292.72     99.81 o 
 -18   7   1      325.49      305.09     74.55 o 
 -17   7   1      538.66      532.99     96.69 o 
 -16   7   1        7.04        2.86     57.57 o 
 -15   7   1     1970.52     2111.10    190.36 o 
 -14   7   1      184.78      115.80     47.12 o 
 -13   7   1     2397.44     2660.06    101.71 o 
 -12   7   1     1661.60     1572.00     63.07 o 
 -11   7   1      133.91       59.84     31.69 o 
 -10   7   1      940.00      971.50     35.63 o 
  -9   7   1       58.43       53.99     22.41 o 
  -8   7   1        3.66       -6.49     18.50 o 
  -7   7   1     1408.94     1466.68     35.81 o 
  -6   7   1     1533.32     1612.13     31.04 o 
  -5   7   1     1954.98     1927.65     37.05 o 
  -4   7   1     3387.55     3130.23     41.86 o 
  -3   7   1     2766.78     2724.66     38.65 o 
  -2   7   1    10672.62    10938.06    135.67 o 
  -1   7   1     2865.97     2870.56     45.20 o 
   0   7   1    16676.20    17193.78    218.88 o 
   1   7   1     3594.46     3524.16     46.29 o 
   2   7   1     3807.60     4017.88     58.75 o 
   3   7   1    10342.78     9651.84    139.23 o 
   4   7   1      245.81      238.80     20.21 o 
   5   7   1     1383.07     1373.64     41.10 o 
   6   7   1     2132.14     2238.86     42.67 o 
   7   7   1      170.66      168.08     18.29 o 
   8   7   1      338.72      321.95     20.82 o 
   9   7   1      728.69      706.40     31.17 o 
  10   7   1      413.76      386.24     32.80 o 
  11   7   1     3221.79     3296.06     88.78 o 
  12   7   1     1630.36     1667.18     57.28 o 
  13   7   1      642.85      623.42     58.51 o 
  14   7   1      904.07      881.14     63.79 o 
  15   7   1        4.02        3.45     78.28 o 
  16   7   1      232.51       63.03     77.80 o 
  17   7   1       42.39        9.03     84.13 o 
  18   7   1      103.82      100.74     97.47 o 
  19   7   1       50.15       14.52    115.23 o 
 -19   8   1       66.27      102.68     98.20 o 
 -18   8   1      656.87      551.04    110.63 o 
 -17   8   1      849.43      910.23    160.19 o 
 -16   8   1      228.99      313.37     90.18 o 
 -15   8   1      782.92      723.95     86.27 o 
 -14   8   1      152.76      194.86     61.64 o 
 -13   8   1       55.70       32.25     32.79 o 
 -12   8   1      893.62      780.51     44.55 o 
 -11   8   1      908.92      861.20     42.29 o 
 -10   8   1     2211.29     2106.21     63.91 o 
  -9   8   1     1048.58     1115.00     41.31 o 
  -8   8   1      446.58      442.05     23.62 o 
  -7   8   1    11798.87    11862.18    172.91 o 
  -6   8   1      159.81      136.26     14.09 o 
  -5   8   1    14576.36    14222.72    204.54 o 
  -4   8   1     6424.50     6718.03     84.35 o 
  -3   8   1       73.17       90.83     19.29 o 
  -2   8   1       51.27       48.93     12.85 o 
  -1   8   1       11.93        9.02     14.71 o 
   0   8   1      200.35      225.28     14.57 o 
   1   8   1     3859.46     4124.17     54.08 o 
   2   8   1     2743.50     2820.88     52.04 o 
   3   8   1     3682.58     3797.70     66.53 o 
   4   8   1     4036.28     4206.01     69.34 o 
   5   8   1     5674.81     5849.45     93.23 o 
   6   8   1     8602.76     9203.06    181.97 o 
   7   8   1      273.58      236.90     25.22 o 
   8   8   1     1276.51     1204.23     33.85 o 
   9   8   1      910.65      933.21     33.56 o 
  10   8   1     1062.59     1023.76     40.89 o 
  11   8   1     1028.05     1113.01     47.07 o 
  12   8   1      447.88      399.26     35.72 o 
  13   8   1      627.67      624.43     56.86 o 
  14   8   1      199.72      258.98     96.49 o 
  15   8   1      219.83      203.91     57.27 o 
  16   8   1      505.21      649.81     82.66 o 
  17   8   1       18.78       46.27     86.91 o 
  18   8   1      465.94      420.39    101.02 o 
 -18   9   1      274.07      299.82    103.85 o 
 -17   9   1       78.51       84.76    181.67 o 
 -16   9   1       10.68        3.90     64.56 o 
 -15   9   1      509.52      620.31     99.04 o 
 -14   9   1      186.37       85.65     83.11 o 
 -13   9   1      981.94      923.41     73.95 o 
 -12   9   1     3704.95     3821.49    122.46 o 
 -11   9   1      118.94      143.57     38.26 o 
 -10   9   1      142.83      115.92     28.11 o 
  -9   9   1      167.76      148.56     22.90 o 
  -8   9   1      876.41      813.88     32.74 o 
  -7   9   1      482.83      510.55     24.03 o 
  -6   9   1      208.43      245.46     18.77 o 
  -5   9   1     2112.57     2144.92     42.21 o 
  -4   9   1      935.45      944.29     25.31 o 
  -3   9   1     5576.37     5602.60     81.26 o 
  -2   9   1    11252.50    11352.60    146.83 o 
  -1   9   1     1006.56     1028.98     28.14 o 
   0   9   1     2851.36     2960.39     65.84 o 
   1   9   1     1851.01     1628.62     40.96 o 
   2   9   1       74.44       59.90     15.53 o 
   3   9   1     3250.69     3378.55     57.15 o 
   4   9   1      326.69      357.21     21.09 o 
   5   9   1      185.42      165.90     22.21 o 
   6   9   1     1568.85     1611.35     43.87 o 
   7   9   1     1640.11     1765.55     51.34 o 
   8   9   1      175.24      187.84     29.56 o 
   9   9   1      292.88      312.97     65.53 o 
  10   9   1       42.71       56.55     10.41 o 
  11   9   1      248.70      219.17     23.83 o 
  12   9   1      214.64      242.01     28.85 o 
  13   9   1      677.83      805.81    105.13 o 
  14   9   1      178.31       49.84     75.29 o 
  15   9   1       25.95       60.33     69.18 o 
  16   9   1       40.84       33.50     80.88 o 
  17   9   1       10.18      -86.03     86.03 o 
 -17  10   1     1445.16     1455.79    142.98 o 
 -16  10   1     1963.74     1701.09    146.27 o 
 -15  10   1      299.56      344.04    109.39 o 
 -14  10   1      219.49      189.87     74.33 o 
 -13  10   1     2089.13     2003.41    123.11 o 
 -12  10   1       75.15       74.61     54.48 o 
 -11  10   1        4.32       19.04     24.58 o 
 -10  10   1       16.09       50.10     49.77 o 
  -9  10   1      190.94      162.16     28.23 o 
  -8  10   1      859.30      724.55     36.41 o 
  -7  10   1     1025.09      960.16     33.11 o 
  -6  10   1     1284.83     1151.07     39.21 o 
  -5  10   1      106.70      135.89     26.37 o 
  -4  10   1      512.44      503.55     22.11 o 
  -3  10   1      130.11      147.53     17.45 o 
  -2  10   1     8742.54     8817.49    132.26 o 
  -1  10   1     3613.56     3781.34     66.47 o 
   0  10   1      951.29      931.78     41.39 o 
   1  10   1       14.52       13.65     17.06 o 
   2  10   1     1057.66      994.88     31.00 o 
   3  10   1      415.93      431.28     22.68 o 
   4  10   1       26.32       23.54     17.58 o 
   5  10   1        5.33      -18.56     21.41 o 
   6  10   1      382.30      405.77     31.31 o 
   7  10   1      342.04      305.37     43.49 o 
   8  10   1       11.29       15.67     24.91 o 
   9  10   1       44.41       65.46     35.41 o 
  10  10   1      473.47      495.90     53.62 o 
  11  10   1      397.07      377.80     45.71 o 
  12  10   1       85.68       42.33     49.75 o 
  13  10   1       46.81       63.04     60.26 o 
  14  10   1     1299.52     1242.90    118.22 o 
  15  10   1     1258.72     1379.90    114.52 o 
  16  10   1      729.04      701.36     84.87 o 
  17  10   1      141.50      171.23     96.70 o 
 -16  11   1     1214.20     1146.16    162.96 o 
 -15  11   1      428.67      348.94     85.27 o 
 -14  11   1       21.70      109.89     64.68 o 
 -13  11   1      402.20      433.31    147.00 o 
 -12  11   1       18.41      132.32     68.96 o 
 -11  11   1      500.27      423.71     39.89 o 
 -10  11   1     1412.40     1397.37     73.85 o 
  -9  11   1     1953.36     2006.25     75.68 o 
  -8  11   1     4122.71     4226.29    122.26 o 
  -7  11   1      182.23      163.59     31.27 o 
  -6  11   1     2724.00     2791.41     69.76 o 
  -5  11   1     5853.58     6021.45    126.17 o 
  -4  11   1        9.07        6.21     15.08 o 
  -3  11   1      617.72      662.30     25.28 o 
  -2  11   1     2226.59     2256.30     52.64 o 
  -1  11   1     1618.42     1536.36     41.13 o 
   0  11   1     1939.95     1938.37     44.10 o 
   1  11   1     5975.18     6020.23    117.19 o 
   2  11   1      430.64      489.44     29.44 o 
   3  11   1      613.19      553.85     28.77 o 
   4  11   1     3177.67     3382.84     79.32 o 
   5  11   1       88.99      105.51     26.56 o 
   6  11   1     2600.63     2540.41     69.41 o 
   7  11   1     1630.27     1676.15     74.51 o 
   8  11   1     1965.61     1970.64     65.15 o 
   9  11   1      596.83      619.68     48.40 o 
  10  11   1      131.31      122.62     43.85 o 
  11  11   1     1631.38     1640.50    161.19 o 
  12  11   1      365.35      319.58     64.03 o 
  13  11   1       32.23       70.72     50.53 o 
  14  11   1      113.44       22.41     68.00 o 
  15  11   1       47.49      136.79    120.83 o 
  16  11   1      281.12      149.14    166.83 o 
 -15  12   1       60.65      631.20    281.37 o 
 -14  12   1        0.22       -1.35     80.15 o 
 -13  12   1       12.41      -44.72     90.88 o 
 -12  12   1        0.54        1.11     72.39 o 
 -11  12   1      101.68       96.21     44.93 o 
 -10  12   1      495.57      561.75     57.32 o 
  -9  12   1        4.64       59.42     53.00 o 
  -8  12   1     4350.11     4212.30    143.21 o 
  -7  12   1     4206.82     4329.32    120.59 o 
  -6  12   1      119.45       28.81     45.63 o 
  -5  12   1     3555.88     3740.51     96.66 o 
  -4  12   1     1430.02     1236.59     43.32 o 
  -3  12   1      408.96      366.69     31.91 o 
  -2  12   1     1823.80     1871.52     46.50 o 
  -1  12   1      367.79      347.40     22.18 o 
   0  12   1     2166.78     2154.96     53.96 o 
   1  12   1      944.23      975.72     44.17 o 
   2  12   1      126.45      126.38     23.10 o 
   3  12   1      630.84      703.99     44.83 o 
   4  12   1     1021.21      919.36     39.69 o 
   5  12   1        8.88      -21.82     21.82 o 
   6  12   1      887.94      804.39     55.26 o 
   7  12   1       15.28        5.79     35.06 o 
   8  12   1     1643.44     1778.97     79.25 o 
   9  12   1      836.94      720.49     58.63 o 
  10  12   1        2.88       16.03     42.93 o 
  11  12   1      144.44      235.85     63.69 o 
  12  12   1       25.62       99.20     57.45 o 
  13  12   1        8.18      -11.92    220.98 o 
  14  12   1       23.63     -115.48    285.72 o 
  15  12   1        0.27      133.05    101.32 o 
 -14  13   1      222.03      308.31    120.50 o 
 -13  13   1       84.30      172.93     74.70 o 
 -12  13   1        5.19       10.01     70.81 o 
 -11  13   1     1374.74     1374.34    103.61 o 
 -10  13   1       10.67      -57.07    110.58 o 
  -9  13   1     2245.25     2252.72    123.69 o 
  -8  13   1     2751.23     2763.14    137.68 o 
  -7  13   1        6.68      -20.65     43.29 o 
  -6  13   1     2089.82     2114.87     95.33 o 
  -5  13   1      525.74      523.14     43.18 o 
  -4  13   1      104.22      118.62     30.94 o 
  -3  13   1       13.13       63.66     20.28 o 
  -2  13   1      626.81      598.24     30.77 o 
  -1  13   1      684.35      599.19     33.01 o 
   0  13   1      733.85      735.00     39.77 o 
   1  13   1      515.93      512.52     43.11 o 
   2  13   1      115.24      113.00     29.39 o 
   3  13   1       23.07       51.24     47.91 o 
   4  13   1      515.06      488.39     37.26 o 
   5  13   1     1023.77     1101.28     55.16 o 
   6  13   1        0.57       39.69     32.66 o 
   7  13   1     1252.09     1346.92     63.22 o 
   8  13   1      110.95       69.22     46.01 o 
   9  13   1      146.98       -7.37     56.32 o 
  10  13   1       72.77      395.90    215.38 o 
  11  13   1      496.08      466.50     65.72 o 
  12  13   1       94.64       30.16     91.51 o 
  13  13   1      619.30      415.33     86.36 o 
 -12  14   1      139.87       44.18     77.08 o 
 -11  14   1      916.68     1088.04    229.16 o 
 -10  14   1        1.99      -57.40     58.39 o 
  -9  14   1      116.29      118.40     62.40 o 
  -8  14   1       24.25       78.89     65.63 o 
  -7  14   1        0.47       15.92     50.81 o 
  -6  14   1       71.73      133.94     56.73 o 
  -5  14   1       19.10       53.26     46.82 o 
  -4  14   1      736.61      631.06     79.79 o 
  -3  14   1     2170.58     2286.47    113.90 o 
  -2  14   1      284.40      264.91     43.55 o 
  -1  14   1     8051.49     8762.92    257.80 o 
   0  14   1     5038.16     5074.39    197.49 o 
   1  14   1      919.24      894.96     93.80 o 
   2  14   1     3829.80     3845.86    158.69 o 
   3  14   1     1228.41     1176.59     68.26 o 
   4  14   1        5.62       14.79     61.50 o 
   5  14   1       13.76        4.02     80.60 o 
   6  14   1       79.08      141.56     56.96 o 
   7  14   1      580.45      586.96     62.39 o 
   8  14   1      824.49      775.13     80.55 o 
   9  14   1       42.19      -12.74     45.74 o 
  10  14   1      640.32      548.15     60.87 o 
  11  14   1      190.64      105.63     70.45 o 
  12  14   1     1322.21     1490.63    121.53 o 
 -10  15   1      274.86      430.01    117.72 o 
  -9  15   1     4659.60     4955.81    286.47 o 
  -8  15   1     1891.14     1746.23    125.18 o 
  -7  15   1      624.72      579.27    102.50 o 
  -6  15   1     3633.59     3751.62    182.20 o 
  -5  15   1       97.76       60.32     57.63 o 
  -4  15   1      543.64      532.53     61.88 o 
  -3  15   1      600.41      579.94     73.63 o 
  -2  15   1      220.83      207.77     53.22 o 
  -1  15   1      818.31      924.39     77.71 o 
   0  15   1      104.43       83.91     46.56 o 
   1  15   1      178.87      217.73     77.63 o 
   2  15   1     1074.39     1016.63     77.57 o 
   3  15   1       65.61       50.18     40.28 o 
   4  15   1      617.42      637.71     63.38 o 
   5  15   1      644.08      711.96     80.01 o 
   6  15   1      245.98      276.87     70.08 o 
   7  15   1     2599.97     2781.82    174.14 o 
   8  15   1     1140.10     1161.54     95.66 o 
   9  15   1       51.46       19.29     44.96 o 
  10  15   1      458.07      393.49    110.94 o 
  -8  16   1       16.94        0.38     65.19 o 
  -7  16   1      511.41      459.68     78.22 o 
  -6  16   1      104.15       41.51     72.91 o 
  -5  16   1     1828.02     1718.55    122.45 o 
  -4  16   1     1225.52     1195.25     93.64 o 
  -3  16   1      121.81       -4.49     52.69 o 
  -2  16   1      115.46      185.44     68.77 o 
  -1  16   1      390.39      392.59     74.39 o 
   0  16   1      200.43      149.20     59.98 o 
   1  16   1      215.52       86.87     65.23 o 
   2  16   1      168.35      136.25     53.35 o 
   3  16   1      281.82      163.08     97.94 o 
   4  16   1      691.81      661.31     82.72 o 
   5  16   1       88.18       32.45     48.43 o 
   6  16   1      413.21      404.65     78.98 o 
   7  16   1       17.89      -71.94     71.94 o 
  -3  17   1      160.43      211.43    149.12 o 
  -2  17   1     1460.37     1419.34    106.72 o 
  -1  17   1     1073.31     1031.28    107.50 o 
   0  17   1     1245.72     1296.30    234.33 o 
   1  17   1      247.40      240.61     79.43 o 
   2  17   1      985.96     1017.50     89.80 o 
   3  17   1     1059.58      878.53     88.76 o 
 -21   0   2       10.71     -149.40    149.40 o 
 -20   0   2       77.83      145.81    125.12 o 
 -19   0   2       65.95       35.32     83.79 o 
 -18   0   2     1376.77     1421.70    160.23 o 
 -17   0   2     9843.79     9834.39    444.31 o 
 -16   0   2      564.68      513.61     66.12 o 
 -15   0   2     9908.76    10417.28    534.53 o 
 -14   0   2     5719.79     6138.90    191.44 o 
 -13   0   2      315.39      234.13     85.54 o 
 -12   0   2     5037.34     5217.08    141.27 o 
 -11   0   2     1184.52     1135.55    106.56 o 
 -10   0   2     4460.60     4342.21    151.48 o 
  -9   0   2    12338.39    12476.37    237.57 o 
  -8   0   2      503.71      482.59     32.03 o 
  -7   0   2      554.57      573.24     28.58 o 
  -6   0   2     5899.66     5623.90    108.02 o 
  -5   0   2     5973.92     5704.72    117.01 o 
  -4   0   2    22543.25    19867.05    385.54 o 
  -3   0   2      700.72      883.11     39.71 o 
   0   0   2     3406.29     2280.80    196.71 o 
   2   0   2       30.58       65.65     16.80 o 
   3   0   2     1800.32     1734.07     39.37 o 
   4   0   2     3859.62     4322.50     90.90 o 
   5   0   2     9591.38     9959.91    191.27 o 
   6   0   2     5836.30     6082.85    116.14 o 
   7   0   2     9812.61    10134.55    195.84 o 
   8   0   2      828.38      818.38     52.06 o 
   9   0   2     7096.34     6721.15    150.61 o 
  10   0   2     1797.16     1714.24     61.88 o 
  11   0   2      513.03      547.12     45.44 o 
  12   0   2     2169.03     2264.80    163.40 o 
  13   0   2     3802.14     3864.64    144.77 o 
  14   0   2     4916.23     5232.02    194.70 o 
  15   0   2     4347.45     4692.92    225.38 o 
  16   0   2      225.88      149.70     67.43 o 
  17   0   2     1352.11     1386.40    142.84 o 
  18   0   2     1380.96     1475.31    166.78 o 
  19   0   2      732.32      515.42    247.75 o 
  20   0   2      493.41      979.80    226.59 o 
 -21   1   2       40.98      -65.55    142.22 o 
 -20   1   2      644.76      547.51    109.06 o 
 -19   1   2        2.85      -17.14     71.39 o 
 -18   1   2     2089.99     2220.68    118.06 o 
 -17   1   2     2730.64     2688.32    108.63 o 
 -16   1   2     1471.11     1576.86    124.45 o 
 -15   1   2      580.73      610.00     52.31 o 
 -14   1   2     4037.04     3902.54    100.45 o 
 -13   1   2     1746.79     1711.59     54.80 o 
 -12   1   2     2310.31     2428.99     61.07 o 
 -11   1   2      466.12      569.11     31.64 o 
 -10   1   2    12248.32    12112.21    189.30 o 
  -9   1   2    20061.98    20447.45    272.60 o 
  -8   1   2      775.48      790.16     26.10 o 
  -7   1   2    28502.89    28598.06    414.20 o 
  -6   1   2    28700.33    27298.91    376.52 o 
  -5   1   2       77.19      118.40     12.25 o 
  -4   1   2      276.04      351.47     19.35 o 
  -3   1   2     5400.78     5733.67     79.11 o 
  -2   1   2      883.01      933.86     28.42 o 
  -1   1   2     1500.88     1542.31     27.39 o 
   1   1   2    10659.31    10080.88    167.47 o 
   2   1   2      190.97      194.89     16.16 o 
   3   1   2     3123.60     3054.54     45.63 o 
   4   1   2     7560.83     6736.29     98.42 o 
   5   1   2     3476.16     3626.23     54.31 o 
   6   1   2    32958.78    33082.66    425.74 o 
   7   1   2    15426.19    15293.26    199.16 o 
   8   1   2     3833.17     4146.47     67.94 o 
   9   1   2     4909.47     4557.48     73.61 o 
  10   1   2      514.97      493.18     26.69 o 
  11   1   2      281.01      291.05     26.48 o 
  12   1   2      512.42      492.14     33.48 o 
  13   1   2     1574.90     1701.88     62.57 o 
  14   1   2      342.27      279.60     51.87 o 
  15   1   2     1692.59     1742.88     79.51 o 
  16   1   2       72.02       88.99     58.46 o 
  17   1   2     4110.40     4177.46    179.58 o 
  18   1   2      213.75      181.12     73.61 o 
  19   1   2      361.93      288.86    102.70 o 
  20   1   2       95.62       62.61    130.29 o 
 -21   2   2      515.97      517.56    108.34 o 
 -20   2   2        0.61      -91.43    123.12 o 
 -19   2   2      456.42      444.87     87.88 o 
 -18   2   2      492.47      441.49     72.17 o 
 -17   2   2     1519.14     1246.94     83.99 o 
 -16   2   2      836.22      731.63     63.50 o 
 -15   2   2      493.04      568.96     48.95 o 
 -14   2   2        5.40       19.78     34.38 o 
 -13   2   2      118.78      123.16     28.93 o 
 -12   2   2     1371.29     1425.96     48.70 o 
 -11   2   2     5880.17     5795.80     97.83 o 
 -10   2   2    13580.09    13216.00    193.71 o 
  -9   2   2     1733.90     1852.26     55.85 o 
  -8   2   2     9635.25    10006.92    133.85 o 
  -7   2   2       71.48      131.94     15.09 o 
  -6   2   2     3744.12     3249.14     67.29 o 
  -5   2   2     2998.47     3212.92     45.95 o 
  -4   2   2     1085.68     1106.99     26.66 o 
  -3   2   2       16.50       23.72      7.51 o 
  -2   2   2     1246.59     1269.71     17.52 o 
  -1   2   2      514.58      586.36     13.40 o 
   0   2   2      643.29      751.33     12.24 o 
   1   2   2      632.69      596.06     13.27 o 
   2   2   2     3313.17     3075.51     48.67 o 
   3   2   2      297.65      232.48     11.68 o 
   4   2   2       12.62       34.22      9.50 o 
   5   2   2     5510.34     5373.13     75.26 o 
   6   2   2     4509.68     4234.73     61.61 o 
   7   2   2     3749.94     3729.16     70.27 o 
   8   2   2     1229.21     1043.84     32.94 o 
   9   2   2     6748.57     7009.27    123.11 o 
  10   2   2     4789.84     4697.08     91.85 o 
  11   2   2       55.27       51.65     27.24 o 
  12   2   2      458.64      530.52     39.41 o 
  13   2   2     1050.70     1022.74     53.22 o 
  14   2   2       93.97      130.41     41.85 o 
  15   2   2       38.41       26.76     40.53 o 
  16   2   2     1591.22     1557.66     86.73 o 
  17   2   2        0.46      -20.96     53.85 o 
  18   2   2      542.93      688.13    110.51 o 
  19   2   2       34.45      -88.35     88.35 o 
  20   2   2      217.45      445.81    137.18 o 
 -21   3   2        7.04       83.26    122.51 o 
 -20   3   2       16.47     -108.29    108.29 o 
 -19   3   2       45.42      133.79     86.88 o 
 -18   3   2      531.19      347.87     69.01 o 
 -17   3   2       55.88       44.34     58.70 o 
 -16   3   2     2303.05     2330.71     99.76 o 
 -15   3   2        4.41       40.28     37.44 o 
 -14   3   2     6482.99     6653.71    165.29 o 
 -13   3   2    11475.25    11839.95    222.03 o 
 -12   3   2      219.16      233.81     28.27 o 
 -11   3   2    10474.23    10630.32    166.85 o 
 -10   3   2    11907.08    11918.88    212.62 o 
  -9   3   2      539.82      461.62     21.40 o 
  -8   3   2       92.20      110.89     15.02 o 
  -7   3   2       40.83       17.14     15.35 o 
  -6   3   2    22450.24    22717.98    288.18 o 
  -5   3   2     2932.12     2966.18     42.79 o 
  -4   3   2      814.54      993.28     22.85 o 
  -3   3   2    10364.96     8863.39    109.12 o 
  -2   3   2     1705.12     1631.40     24.41 o 
  -1   3   2     2629.73     2561.88     39.04 o 
   0   3   2     1328.93     1414.05     22.53 o 
   1   3   2     2261.64     2704.22     46.18 o 
   2   3   2      419.38      303.64      9.63 o 
   3   3   2    17058.25    16148.21    225.20 o 
   4   3   2      194.74      181.28     20.29 o 
   5   3   2      208.18      245.51     16.06 o 
   6   3   2     6249.43     6377.06    102.44 o 
   7   3   2      150.17      121.82     18.40 o 
   8   3   2     3665.35     3551.12     66.43 o 
   9   3   2       33.73       33.86     19.74 o 
  10   3   2     7058.08     7074.32    119.26 o 
  11   3   2     5628.20     5893.07    116.94 o 
  12   3   2      277.71      215.73     34.99 o 
  13   3   2     1806.58     1964.12     70.02 o 
  14   3   2     2916.71     2844.21    102.39 o 
  15   3   2       22.81       41.81     43.37 o 
  16   3   2      694.76      595.94     73.84 o 
  17   3   2       64.73       40.31     57.42 o 
  18   3   2      209.22      109.29     84.53 o 
  19   3   2      286.39      224.41     91.74 o 
  20   3   2      358.15      455.66    100.93 o 
 -21   4   2      240.67      321.56    106.78 o 
 -20   4   2      127.68      169.02    113.33 o 
 -19   4   2      428.99      369.09     92.64 o 
 -18   4   2      399.99      505.69     82.96 o 
 -17   4   2       21.56       74.76     59.59 o 
 -16   4   2      161.39       95.20     87.21 o 
 -15   4   2       21.52      -24.52     37.61 o 
 -14   4   2     1549.33     1629.81     60.87 o 
 -13   4   2       97.35       82.25     24.57 o 
 -12   4   2       69.76       18.33     24.76 o 
 -11   4   2      627.78      590.17     36.73 o 
 -10   4   2      214.02      202.68     22.64 o 
  -9   4   2     2906.14     3017.28     60.58 o 
  -8   4   2     2882.35     2928.18     48.37 o 
  -7   4   2     3155.35     3250.13     55.22 o 
  -6   4   2     3508.04     3285.12     48.64 o 
  -5   4   2    28796.05    29620.08    366.07 o 
  -4   4   2      418.50      431.04     14.45 o 
  -3   4   2     8070.08     7429.89     88.86 o 
  -2   4   2    47022.91    47354.36    591.26 o 
  -1   4   2     1177.43     1111.31     22.39 o 
   0   4   2      556.78      498.81     12.73 o 
   1   4   2     1619.36     1671.33     27.15 o 
   2   4   2    38357.02    38299.38    587.54 o 
   3   4   2    20341.56    20662.86    323.79 o 
   4   4   2       32.23       50.01     12.71 o 
   5   4   2    19625.33    20245.47    255.65 o 
   6   4   2     4381.42     4582.61     64.70 o 
   7   4   2     4042.44     4200.84     65.85 o 
   8   4   2       65.11       53.75     17.77 o 
   9   4   2      700.83      789.91     29.69 o 
  10   4   2      231.26      253.28     37.81 o 
  11   4   2      354.60      342.87     30.23 o 
  12   4   2     1219.82     1067.14     46.81 o 
  13   4   2       87.03       72.40     37.65 o 
  14   4   2     1443.37     1433.36     63.55 o 
  15   4   2      235.28      235.44     53.55 o 
  16   4   2       12.94       58.18     49.67 o 
  17   4   2      473.15      528.77     85.96 o 
  18   4   2     1852.51     1929.35    186.54 o 
  19   4   2      467.29      456.14    112.05 o 
  20   4   2       42.77      199.64    102.15 o 
 -20   5   2      692.21     1003.45    121.78 o 
 -19   5   2      210.95      118.58    109.53 o 
 -18   5   2       29.79       36.06     80.90 o 
 -17   5   2      179.98       11.50     73.50 o 
 -16   5   2      581.72      490.03     63.07 o 
 -15   5   2      251.73      164.52     44.52 o 
 -14   5   2      363.98      292.39     38.52 o 
 -13   5   2      361.87      414.36     36.39 o 
 -12   5   2     2730.11     2649.37     67.96 o 
 -11   5   2     2885.45     2876.28     61.24 o 
 -10   5   2      460.71      509.09     25.69 o 
  -9   5   2     2206.47     2437.52     50.91 o 
  -8   5   2      343.15      425.66     21.52 o 
  -7   5   2     2118.48     2117.08     50.35 o 
  -6   5   2     3007.07     3343.53     52.85 o 
  -5   5   2      375.80      236.19     15.20 o 
  -4   5   2     1525.25     1635.24     27.69 o 
  -3   5   2     8510.98     8377.17    100.81 o 
  -2   5   2     1376.61     1558.96     25.27 o 
  -1   5   2      168.87      217.45     12.84 o 
   0   5   2     6733.08     7313.50     86.65 o 
   1   5   2     1118.37     1100.10     22.51 o 
   2   5   2     4333.46     4762.36     64.17 o 
   3   5   2    10165.93    10360.71    160.61 o 
   4   5   2       62.94       80.19     24.22 o 
   5   5   2      131.16       89.85     17.88 o 
   6   5   2     1778.83     1870.80     34.41 o 
   7   5   2       23.30        9.34     15.09 o 
   8   5   2      236.42      242.54     20.11 o 
   9   5   2      112.45      191.14     23.80 o 
  10   5   2      756.82      841.54     37.91 o 
  11   5   2      971.30      972.90     39.76 o 
  12   5   2     1338.24     1195.16     57.76 o 
  13   5   2        4.74       78.84     39.39 o 
  14   5   2      103.42      120.77     46.17 o 
  15   5   2      449.91      328.73     86.79 o 
  16   5   2       10.71       20.23     63.59 o 
  17   5   2      398.06      335.76     91.65 o 
  18   5   2       94.82      175.11     98.45 o 
  19   5   2      203.82      138.50    142.83 o 
 -20   6   2      163.63      371.87    117.17 o 
 -19   6   2        4.41     -114.22    114.22 o 
 -18   6   2      568.08      596.90     91.35 o 
 -17   6   2      102.26      163.72     69.44 o 
 -16   6   2      350.20      312.96     60.89 o 
 -15   6   2     1113.14     1067.59     68.73 o 
 -14   6   2      287.84      279.38     45.92 o 
 -13   6   2      777.32      742.83     49.01 o 
 -12   6   2     2435.66     2560.16     68.67 o 
 -11   6   2     9844.86     9930.84    174.28 o 
 -10   6   2      807.47      821.50     32.51 o 
  -9   6   2     4615.36     4873.46     83.78 o 
  -8   6   2     1941.00     1955.81     44.88 o 
  -7   6   2       47.56       33.20     21.93 o 
  -6   6   2    19955.14    20522.00    247.80 o 
  -5   6   2    12964.31    12943.28    178.74 o 
  -4   6   2       10.40       39.07     12.60 o 
  -3   6   2      257.36      260.84     20.08 o 
  -2   6   2       18.65       28.94     13.23 o 
  -1   6   2     9331.13     9594.85    122.60 o 
   0   6   2      643.35      705.75     13.95 o 
   1   6   2     6957.16     7270.92     96.18 o 
   2   6   2      702.50      602.16     16.11 o 
   3   6   2     1009.13      984.37     23.70 o 
   4   6   2      545.82      390.65     15.43 o 
   5   6   2    12906.21    13333.56    192.45 o 
   6   6   2     9646.31     9648.43    142.89 o 
   7   6   2      308.75      333.45     30.12 o 
   8   6   2       19.65       -2.36     18.73 o 
   9   6   2     2956.48     3055.57     65.00 o 
  10   6   2     1318.35     1347.61     43.77 o 
  11   6   2     1667.39     1580.12     51.50 o 
  12   6   2      899.44      933.86     44.79 o 
  13   6   2      922.02      898.15     58.25 o 
  14   6   2      207.57      133.19     54.91 o 
  15   6   2      450.48      307.34     73.78 o 
  16   6   2      211.76      138.31     79.22 o 
  17   6   2      171.33      178.96     76.15 o 
  18   6   2      951.26     1021.94    126.88 o 
  19   6   2      249.04      364.74    124.14 o 
 -20   7   2       34.95      158.12    125.97 o 
 -19   7   2       23.00      140.43    106.75 o 
 -18   7   2      212.62      378.90     78.96 o 
 -17   7   2      141.31      152.09    126.52 o 
 -16   7   2       78.41      -64.80     64.80 o 
 -15   7   2      145.01      163.12     64.76 o 
 -14   7   2     4110.49     4414.29    177.86 o 
 -13   7   2     7736.19     7933.75    214.86 o 
 -12   7   2      664.94      706.92     42.94 o 
 -11   7   2     1303.06     1369.34     54.73 o 
 -10   7   2     4071.62     4170.78     88.18 o 
  -9   7   2     1315.76     1356.19     43.60 o 
  -8   7   2       64.09       47.84     23.75 o 
  -7   7   2     1968.90     1908.76     44.55 o 
  -6   7   2     1296.67     1225.34     30.82 o 
  -5   7   2     5255.80     5285.37     71.36 o 
  -4   7   2     1994.26     2057.21     35.28 o 
  -3   7   2    17869.75    17971.38    223.13 o 
  -2   7   2     5360.71     5025.93     67.82 o 
  -1   7   2      119.36      104.81     17.91 o 
   0   7   2     1708.58     1690.66     28.92 o 
   1   7   2       39.43       38.30     18.57 o 
   2   7   2     6323.73     5868.15     91.52 o 
   3   7   2    14942.82    15211.46    220.19 o 
   4   7   2      589.28      635.68     24.95 o 
   5   7   2      113.72       99.02     17.11 o 
   6   7   2      176.02      145.67     16.94 o 
   7   7   2     2616.21     2606.87     56.11 o 
   8   7   2      376.56      375.80     17.22 o 
   9   7   2       54.14       37.02     19.21 o 
  10   7   2     3349.82     3625.23     83.80 o 
  11   7   2      832.75      822.47     47.55 o 
  12   7   2      506.48      437.67     37.09 o 
  13   7   2     3228.99     3398.45    135.17 o 
  14   7   2      569.16      609.10     87.23 o 
  15   7   2      203.34      247.48     70.70 o 
  16   7   2       23.08      -65.96     65.96 o 
  17   7   2      418.66      461.55     95.55 o 
  18   7   2      332.06      300.70    109.95 o 
 -19   8   2      883.02      771.17    125.10 o 
 -18   8   2      194.70      176.24     96.71 o 
 -17   8   2      245.39      117.96    172.33 o 
 -16   8   2      242.31      364.78    209.23 o 
 -15   8   2      560.92      564.39    132.15 o 
 -14   8   2       91.89      107.15     52.17 o 
 -13   8   2     1788.13     1814.13     90.39 o 
 -12   8   2     1014.18     1049.71     67.74 o 
 -11   8   2     2200.05     2391.68     71.92 o 
 -10   8   2     1335.27     1302.24     48.87 o 
  -9   8   2     2768.05     2824.72     64.73 o 
  -8   8   2      104.41      147.19     18.81 o 
  -7   8   2     1886.26     1915.29     45.55 o 
  -6   8   2     4760.55     4913.47     72.34 o 
  -5   8   2      486.15      477.33     21.95 o 
  -4   8   2     2233.96     2217.78     39.06 o 
  -3   8   2     2205.30     2287.77     40.64 o 
  -2   8   2     1237.86     1172.20     27.41 o 
  -1   8   2      554.78      598.19     18.44 o 
   0   8   2     1088.85     1164.54     22.86 o 
   1   8   2     2669.54     2772.83     58.83 o 
   2   8   2      141.18      164.50     14.30 o 
   3   8   2     9190.78     9562.91    148.13 o 
   4   8   2      392.79      348.22     16.74 o 
   5   8   2     1598.37     1568.37     48.30 o 
   6   8   2      965.17      965.87     41.98 o 
   7   8   2      691.90      676.16     32.31 o 
   8   8   2     2295.80     2283.63     64.52 o 
   9   8   2     5229.04     5460.54    132.13 o 
  10   8   2     3063.51     2940.66     81.98 o 
  11   8   2        6.44       19.76     23.58 o 
  12   8   2     2255.09     2461.90     81.17 o 
  13   8   2      297.88      289.33     79.35 o 
  14   8   2      114.10      224.64     69.88 o 
  15   8   2        7.54      -32.89     67.89 o 
  16   8   2      249.70      195.03     85.55 o 
  17   8   2       77.24      -29.23    106.37 o 
  18   8   2      403.68      351.87    132.24 o 
 -18   9   2      299.41      220.99     89.26 o 
 -17   9   2     1883.00     1723.94    138.24 o 
 -16   9   2      256.93      260.18     84.48 o 
 -15   9   2       33.42        0.51     54.95 o 
 -14   9   2     1254.50     1173.06    192.99 o 
 -13   9   2      138.91       78.19     48.45 o 
 -12   9   2     2101.33     2135.15     76.59 o 
 -11   9   2      126.73      106.01     41.85 o 
 -10   9   2     5965.43     5915.06    129.04 o 
  -9   9   2      935.55      944.71     37.11 o 
  -8   9   2      228.17      253.82     27.59 o 
  -7   9   2    12857.97    13642.57    185.30 o 
  -6   9   2    12877.36    13285.97    181.95 o 
  -5   9   2    11400.64    11514.11    155.01 o 
  -4   9   2    12242.97    12499.07    165.58 o 
  -3   9   2        3.19       45.47     24.90 o 
  -2   9   2      373.52      419.36     19.02 o 
  -1   9   2     1116.65     1067.38     28.73 o 
   0   9   2      441.82      454.89     15.07 o 
   1   9   2    14076.63    14897.08    192.41 o 
   2   9   2     4207.06     4186.95     71.39 o 
   3   9   2      525.96      558.87     25.04 o 
   4   9   2    15453.75    16247.55    233.36 o 
   5   9   2      973.56      945.52     34.29 o 
   6   9   2    12849.67    13412.88    260.17 o 
   7   9   2     1083.74     1157.61     41.45 o 
   8   9   2     1769.00     1726.05     58.34 o 
   9   9   2      148.62      181.51     31.82 o 
  10   9   2      535.88      444.62     39.45 o 
  11   9   2      642.41      554.36     53.19 o 
  12   9   2        5.19       11.12     39.17 o 
  13   9   2       96.69       66.13     88.29 o 
  14   9   2       35.94        9.33     67.08 o 
  15   9   2      130.19      151.20    101.11 o 
  16   9   2      876.30      909.58    122.54 o 
  17   9   2     2422.40     2661.25    200.01 o 
 -17  10   2     2187.64     2104.71    193.84 o 
 -16  10   2       49.08       85.99     81.65 o 
 -15  10   2     2202.93     2214.91    138.95 o 
 -14  10   2     2658.25     2552.17    162.32 o 
 -13  10   2      575.51      465.42     68.08 o 
 -12  10   2     4577.10     4602.97    210.17 o 
 -11  10   2      119.99      144.91     31.62 o 
 -10  10   2     1140.53     1174.69     52.60 o 
  -9  10   2     1413.93     1343.62     47.02 o 
  -8  10   2      191.66      176.44     25.55 o 
  -7  10   2      703.90      666.94     34.17 o 
  -6  10   2      598.43      612.14     28.43 o 
  -5  10   2     2395.02     2252.43     50.61 o 
  -4  10   2     7154.61     7522.29    123.67 o 
  -3  10   2      316.65      386.29     21.42 o 
  -2  10   2     3847.75     3990.62     68.20 o 
  -1  10   2     6693.38     6844.47    100.04 o 
   0  10   2       55.08       27.18     17.30 o 
   1  10   2     3327.21     3367.42     58.63 o 
   2  10   2      875.35      916.14     29.30 o 
   3  10   2      807.44      864.18     27.86 o 
   4  10   2      298.11      320.59     22.73 o 
   5  10   2       71.16       93.96     25.23 o 
   6  10   2       15.75       66.46     22.28 o 
   7  10   2      244.48      280.69     28.00 o 
   8  10   2       34.05       74.62     36.63 o 
   9  10   2     1388.12     1346.96     58.52 o 
  10  10   2     1142.11     1248.56     61.07 o 
  11  10   2     1089.24     1128.46     63.45 o 
  12  10   2     2641.21     2610.28    153.11 o 
  13  10   2      191.11      148.10     69.54 o 
  14  10   2     1835.19     1806.45    142.43 o 
  15  10   2      536.04      401.23     95.59 o 
  16  10   2      177.97      185.02     79.60 o 
 -16  11   2     1205.08     1427.49    183.84 o 
 -15  11   2      907.39      632.13    118.74 o 
 -14  11   2       13.45      -42.02     62.97 o 
 -13  11   2      783.26      654.28     88.48 o 
 -12  11   2      297.61      167.65     61.18 o 
 -11  11   2      418.38      536.76     91.22 o 
 -10  11   2      837.78      820.54     44.83 o 
  -9  11   2     3284.61     3309.18     94.92 o 
  -8  11   2      754.96      635.76     32.49 o 
  -7  11   2     1642.89     1687.88     49.73 o 
  -6  11   2     1889.97     1769.00     50.97 o 
  -5  11   2        9.28      -16.09     16.09 o 
  -4  11   2      324.32      291.76     21.56 o 
  -3  11   2     3623.55     3805.49     71.23 o 
  -2  11   2       67.52       58.07     16.16 o 
  -1  11   2     3852.86     4028.31     72.46 o 
   0  11   2     5800.51     6092.60    139.17 o 
   1  11   2     2173.65     2126.00     51.83 o 
   2  11   2       12.73        0.41     18.56 o 
   3  11   2      328.15      367.97     29.94 o 
   4  11   2      466.74      508.37     30.40 o 
   5  11   2      239.29      213.36     26.62 o 
   6  11   2     3518.74     3577.57     82.55 o 
   7  11   2      973.89      958.90     39.52 o 
   8  11   2     1174.33     1132.73     51.30 o 
   9  11   2      885.67      890.77     58.16 o 
  10  11   2       33.33       -3.47     38.99 o 
  11  11   2      427.55      432.35     55.25 o 
  12  11   2      422.44      541.82     89.27 o 
  13  11   2      625.33      471.54     91.31 o 
  14  11   2       42.04       57.33    122.63 o 
  15  11   2      459.23      595.06    101.81 o 
 -15  12   2      158.66      209.73    104.30 o 
 -14  12   2        1.53      -69.42     92.34 o 
 -13  12   2       63.48       43.01     77.46 o 
 -12  12   2        0.07       51.22     54.00 o 
 -11  12   2     4175.65     4698.50    191.00 o 
 -10  12   2     1137.97      941.17     72.66 o 
  -9  12   2     3189.30     3261.47    121.64 o 
  -8  12   2    11690.08    12240.62    315.96 o 
  -7  12   2     1741.89     1878.65     60.79 o 
  -6  12   2      719.43      732.19     39.91 o 
  -5  12   2     2058.37     2062.55     65.62 o 
  -4  12   2     1315.46     1379.22     47.20 o 
  -3  12   2      104.12      109.24     17.99 o 
  -2  12   2      142.55      119.16     24.67 o 
  -1  12   2        2.19       16.55     16.25 o 
   0  12   2      382.42      372.88     27.84 o 
   1  12   2        3.25      -20.48     20.48 o 
   2  12   2      106.87      106.77     29.46 o 
   3  12   2     1608.13     1702.33     50.07 o 
   4  12   2       82.91       27.18     31.60 o 
   5  12   2     4198.70     4481.47    123.73 o 
   6  12   2       12.03      -19.78     19.78 o 
   7  12   2     3034.02     3311.12    124.20 o 
   8  12   2     5611.51     5994.69    183.29 o 
   9  12   2      941.31      955.26     52.64 o 
  10  12   2      159.17      131.35     48.54 o 
  11  12   2      119.76      368.62    140.35 o 
  12  12   2       21.48       14.17     50.42 o 
  13  12   2      593.82      554.24    118.27 o 
  14  12   2      192.44       76.62     98.35 o 
 -14  13   2       57.40      194.39     81.55 o 
 -13  13   2      883.25      895.38    132.58 o 
 -12  13   2        2.25       20.42     72.46 o 
 -11  13   2      539.12      473.29     85.99 o 
 -10  13   2      347.54      326.65     72.12 o 
  -9  13   2      425.75      317.29     83.00 o 
  -8  13   2        1.45      -12.39     50.67 o 
  -7  13   2      155.01      113.38     47.63 o 
  -6  13   2      295.76      212.58     44.42 o 
  -5  13   2     1314.45     1293.12     54.56 o 
  -4  13   2      143.82      139.28     24.95 o 
  -3  13   2     2112.02     2111.37     66.21 o 
  -2  13   2      653.14      597.30     31.10 o 
  -1  13   2     2494.81     2617.61     80.96 o 
   0  13   2     8693.56     9364.07    213.10 o 
   1  13   2     1123.93     1167.73     50.91 o 
   2  13   2      871.49      882.77     54.40 o 
   3  13   2      107.20       88.23     41.88 o 
   4  13   2     1215.37     1076.03     45.10 o 
   5  13   2       32.19       63.70     23.10 o 
   6  13   2      347.52      329.57     40.25 o 
   7  13   2       34.42        8.59     41.87 o 
   8  13   2      582.05      582.78     56.64 o 
   9  13   2       31.67       -7.30     33.08 o 
  10  13   2      326.99      314.75     95.02 o 
  11  13   2      491.66      415.13     64.08 o 
  12  13   2      600.13      592.40     91.23 o 
  13  13   2      282.74      442.01    232.19 o 
 -12  14   2      769.20      718.98     99.10 o 
 -11  14   2        8.73      -13.70     56.99 o 
 -10  14   2       49.21       30.08     63.43 o 
  -9  14   2      470.06      458.53     57.22 o 
  -8  14   2     1335.37     1473.89    116.94 o 
  -7  14   2       31.95       52.52     47.45 o 
  -6  14   2        8.37       43.58     49.13 o 
  -5  14   2      222.38      247.42     55.65 o 
  -4  14   2      778.50      741.22     67.46 o 
  -3  14   2       43.15       31.47     48.96 o 
  -2  14   2       17.63       12.08     48.44 o 
  -1  14   2       63.65       72.72     43.68 o 
   0  14   2      257.76      249.01     50.16 o 
   1  14   2      102.30      103.15     39.97 o 
   2  14   2      137.73      121.25     34.49 o 
   3  14   2      439.95      452.64     40.51 o 
   4  14   2       68.66       51.21     30.52 o 
   5  14   2       83.56       64.46     32.02 o 
   6  14   2      243.67      159.13     47.62 o 
   7  14   2      209.94      181.06     41.78 o 
   8  14   2      474.58      453.33     58.19 o 
   9  14   2       48.26       35.09     40.73 o 
  10  14   2        4.45      -13.97    118.32 o 
  11  14   2       11.53       -8.31     90.87 o 
 -10  15   2       51.68      -55.35     75.24 o 
  -9  15   2      101.71       39.84     68.52 o 
  -8  15   2        4.02       54.98     66.47 o 
  -7  15   2      358.00      365.30     78.17 o 
  -6  15   2       13.84      -30.52     55.48 o 
  -5  15   2      497.21      490.11     58.52 o 
  -4  15   2     1782.92     1900.35    103.66 o 
  -3  15   2      223.53      186.78     64.66 o 
  -2  15   2       75.61      118.45     76.73 o 
  -1  15   2       17.70       84.42     59.64 o 
   0  15   2       29.79       57.82     70.82 o 
   1  15   2      168.62      183.24     53.96 o 
   2  15   2        4.69      -42.41     42.41 o 
   3  15   2      379.90      327.00     51.31 o 
   4  15   2     1991.43     2096.96    140.44 o 
   5  15   2      353.35      419.49    134.41 o 
   6  15   2        7.37       27.56     34.25 o 
   7  15   2       69.47      317.08    138.88 o 
   8  15   2       51.18      -11.95    148.18 o 
   9  15   2       65.28      -18.35    143.72 o 
  -8  16   2      609.48      616.27     88.49 o 
  -7  16   2      863.05      966.00    115.90 o 
  -6  16   2       36.90       65.94    107.82 o 
  -5  16   2      455.87      491.19     72.62 o 
  -4  16   2      472.27      480.84     69.30 o 
  -3  16   2       43.79        9.43    101.35 o 
  -2  16   2        4.24       89.85     59.43 o 
  -1  16   2       12.83       39.53     58.63 o 
   0  16   2       79.12       95.93     54.29 o 
   1  16   2       81.46       79.82     77.27 o 
   2  16   2       21.56       41.60     55.30 o 
   3  16   2      502.83      734.76    108.22 o 
   4  16   2      851.17      841.45     86.61 o 
   5  16   2      678.33      735.91     70.80 o 
   6  16   2       15.41      -72.90    146.91 o 
   7  16   2      448.90      271.76    153.59 o 
  -3  17   2      449.46      687.34     86.97 o 
  -2  17   2      177.07      170.96     79.88 o 
  -1  17   2      506.41      716.81    116.85 o 
   0  17   2     1306.58     1162.33    116.62 o 
   1  17   2      118.67       34.75     82.69 o 
   2  17   2       84.00      155.03     64.99 o 
 -22   1   3       21.57      107.34    137.79 o 
 -21   1   3      213.32       64.31    107.51 o 
 -20   1   3      409.52      438.00     87.46 o 
 -19   1   3      406.38      236.02     81.53 o 
 -18   1   3      183.12      216.39     53.77 o 
 -17   1   3     6034.10     6449.14    184.16 o 
 -16   1   3     4762.78     4599.80    151.81 o 
 -15   1   3      543.46      408.37     50.86 o 
 -14   1   3     2869.93     2936.41     79.34 o 
 -13   1   3     4617.11     4689.13     97.54 o 
 -12   1   3       14.09        1.91     29.65 o 
 -11   1   3     1391.40     1416.17     47.61 o 
 -10   1   3     2564.48     2812.26     56.14 o 
  -9   1   3      953.37     1057.29     28.42 o 
  -8   1   3     1463.25     1476.28     32.65 o 
  -7   1   3      223.00      173.73     19.31 o 
  -6   1   3      783.42      879.38     23.74 o 
  -5   1   3     1538.35     1516.95     25.51 o 
  -4   1   3     6984.38     7337.43     96.25 o 
  -3   1   3    11437.20    11820.31    146.40 o 
  -2   1   3    10790.58    10331.34    143.19 o 
  -1   1   3    13058.33    12299.40    169.01 o 
   0   1   3     4267.88     4582.70     64.84 o 
   1   1   3     3724.73     3819.54     58.00 o 
   2   1   3      985.66      898.58     17.76 o 
   3   1   3     2703.48     2737.77     41.67 o 
   4   1   3       31.93        4.71     12.65 o 
   5   1   3      213.22      298.35     14.20 o 
   6   1   3      375.92      380.83     19.60 o 
   7   1   3      777.30      781.93     25.76 o 
   8   1   3       60.77       96.66     19.41 o 
   9   1   3     2225.61     2228.70     53.25 o 
  10   1   3      128.40       88.12     26.27 o 
  11   1   3        0.62      -10.46     23.83 o 
  12   1   3     2158.69     2493.40     66.65 o 
  13   1   3       36.95      -43.92     43.92 o 
  14   1   3      297.61      246.54     53.31 o 
  15   1   3     5141.08     5226.76    151.76 o 
  16   1   3     2398.48     2411.95    111.30 o 
  17   1   3       41.53       -9.06     66.21 o 
  18   1   3     1007.24      934.06    119.77 o 
  19   1   3      679.59      497.97    137.67 o 
  20   1   3      250.07      139.27    189.24 o 
 -21   2   3      477.01      519.83    129.53 o 
 -20   2   3        7.05       71.45     79.61 o 
 -19   2   3       16.04       88.87     84.16 o 
 -18   2   3        0.30       85.83     57.80 o 
 -17   2   3      601.57      551.82     65.13 o 
 -16   2   3      456.12      332.36     54.59 o 
 -15   2   3      410.14      350.42     61.71 o 
 -14   2   3      149.29       99.17     30.54 o 
 -13   2   3       70.65       40.78     27.24 o 
 -12   2   3     7815.23     8051.12    138.70 o 
 -11   2   3      304.58      282.20     28.27 o 
 -10   2   3     4807.04     4704.47     85.86 o 
  -9   2   3    23950.34    22258.31    441.79 o 
  -8   2   3    27205.08    27260.56    326.01 o 
  -7   2   3      930.16     1123.54     26.34 o 
  -6   2   3    11924.38    11544.27    159.39 o 
  -5   2   3     6721.46     6447.91     99.32 o 
  -4   2   3      177.11      103.79     14.02 o 
  -3   2   3     3078.51     2992.58     37.65 o 
  -2   2   3       30.16        7.13      8.10 o 
  -1   2   3      819.17      784.46     13.84 o 
   0   2   3        2.26       16.10      9.01 o 
   1   2   3     1904.88     1959.45     40.81 o 
   2   2   3     9488.41     8451.26    126.09 o 
   3   2   3     1249.89     1142.76     22.75 o 
   4   2   3     2859.44     2662.62     42.92 o 
   5   2   3      136.81       80.23     13.20 o 
   6   2   3    15628.47    16134.61    236.26 o 
   7   2   3    11857.35    10857.01    195.69 o 
   8   2   3     1243.78      957.70     30.97 o 
   9   2   3       85.46       93.08     20.08 o 
  10   2   3     1523.59     1395.36     39.42 o 
  11   2   3     1351.62     1427.60     49.60 o 
  12   2   3        3.01       -7.57     43.35 o 
  13   2   3       17.54       57.32     36.47 o 
  14   2   3        3.60       -0.46     33.82 o 
  15   2   3      850.77      885.10     60.94 o 
  16   2   3       14.27       34.67     59.16 o 
  17   2   3     1606.26     1672.99    109.84 o 
  18   2   3      982.67     1358.58    114.17 o 
  19   2   3       25.93       48.52    129.11 o 
  20   2   3      579.58      509.54    135.70 o 
 -21   3   3       91.19       85.49    121.67 o 
 -20   3   3      820.64      847.87    187.81 o 
 -19   3   3        2.68      -18.35     70.94 o 
 -18   3   3      225.63      186.90     72.15 o 
 -17   3   3     2704.97     2463.21    113.16 o 
 -16   3   3     2449.49     2545.05    103.65 o 
 -15   3   3      949.12      971.19     62.75 o 
 -14   3   3     1657.77     1552.76     59.21 o 
 -13   3   3      254.97      183.20     28.20 o 
 -12   3   3     4102.47     4223.74     83.22 o 
 -11   3   3      125.87      183.36     31.14 o 
 -10   3   3     4472.99     4509.04     77.78 o 
  -9   3   3     4444.71     4831.85     71.49 o 
  -8   3   3      544.30      553.70     22.20 o 
  -7   3   3      535.88      449.61     21.77 o 
  -6   3   3    13534.66    13544.24    170.11 o 
  -5   3   3      139.98      112.77     11.57 o 
  -4   3   3     2729.61     2876.97     43.94 o 
  -3   3   3     3417.81     3524.66     44.01 o 
  -2   3   3     7065.54     7223.35     96.20 o 
  -1   3   3    21980.01    20813.37    306.00 o 
   0   3   3     8523.00     8550.69    115.84 o 
   1   3   3      385.70      409.00     20.59 o 
   2   3   3     4216.79     3887.89     65.05 o 
   3   3   3     2837.23     2656.05     43.53 o 
   4   3   3        8.92       87.61     14.60 o 
   5   3   3     7636.61     7718.07    110.43 o 
   6   3   3     1176.26     1251.27     33.62 o 
   7   3   3       76.55       83.21     16.81 o 
   8   3   3     1682.25     1644.65     39.08 o 
   9   3   3      157.12      141.18     20.76 o 
  10   3   3     4560.52     4570.10    109.14 o 
  11   3   3      760.14      720.27     50.35 o 
  12   3   3     2251.39     2203.87     65.25 o 
  13   3   3       54.60       -5.95     34.19 o 
  14   3   3     2314.98     2405.21     91.75 o 
  15   3   3     2969.97     3032.58    135.28 o 
  16   3   3      672.94      599.15     75.77 o 
  17   3   3        3.02       53.64     81.22 o 
  18   3   3       92.52       45.89     76.98 o 
  19   3   3      185.63      115.86     85.12 o 
 -21   4   3      301.40      169.67    128.74 o 
 -20   4   3       45.37      -53.93    112.85 o 
 -19   4   3      116.60       11.44     80.48 o 
 -18   4   3     3896.04     4206.00    195.70 o 
 -17   4   3     1836.02     1878.34    107.43 o 
 -16   4   3     4266.99     4277.60    146.20 o 
 -15   4   3     3017.21     3005.93    100.58 o 
 -14   4   3        4.61       34.54     43.56 o 
 -13   4   3     6821.49     7128.80    139.19 o 
 -12   4   3     9040.45     9373.61    170.30 o 
 -11   4   3       30.93       38.45     19.62 o 
 -10   4   3       32.39       61.09     18.75 o 
  -9   4   3     1225.73     1311.35     39.73 o 
  -8   4   3     6467.98     6428.49     87.53 o 
  -7   4   3      785.26      766.80     23.18 o 
  -6   4   3     1211.77     1311.82     28.97 o 
  -5   4   3     3188.45     3055.50     50.86 o 
  -4   4   3    14208.86    14185.26    168.43 o 
  -3   4   3    13679.68    13423.48    153.06 o 
  -2   4   3     6961.36     6128.44     80.38 o 
  -1   4   3    10761.46    10684.27    148.11 o 
   0   4   3     8981.75     8113.12    110.72 o 
   1   4   3      532.96      574.86     13.94 o 
   2   4   3     2047.12     1897.82     31.87 o 
   3   4   3     9104.07     8929.99    138.35 o 
   4   4   3       66.73      172.70      8.91 o 
   5   4   3      363.05      372.53     13.59 o 
   6   4   3     7522.19     7595.65     97.75 o 
   7   4   3     2454.19     2539.72     50.51 o 
   8   4   3     1121.02     1098.12     42.62 o 
   9   4   3      411.25      395.19     29.53 o 
  10   4   3     1091.98     1041.94     54.94 o 
  11   4   3    11440.64    11905.54    218.01 o 
  12   4   3        6.49       23.51     28.34 o 
  13   4   3     2887.13     2990.68     96.41 o 
  14   4   3     2854.80     3080.54    106.28 o 
  15   4   3      119.65       82.68     51.68 o 
  16   4   3      845.67      751.66     88.37 o 
  17   4   3       68.16       56.82     67.30 o 
  18   4   3      255.21      199.44     97.92 o 
  19   4   3      158.06      122.13    111.26 o 
 -21   5   3     3331.92     3787.54    251.63 o 
 -20   5   3     1308.47     1254.98    147.91 o 
 -19   5   3      685.98      945.99    272.27 o 
 -18   5   3     2026.97     1796.79    158.26 o 
 -17   5   3      313.54      320.83     71.41 o 
 -16   5   3       12.69       52.06     64.97 o 
 -15   5   3       74.40       24.81     41.65 o 
 -14   5   3     3776.45     3487.95     98.18 o 
 -13   5   3     3741.96     3669.94     90.84 o 
 -12   5   3     3800.91     3844.52     85.16 o 
 -11   5   3     1006.44      985.78     40.35 o 
 -10   5   3     9887.21     9934.09    165.60 o 
  -9   5   3     2298.76     2294.69     45.89 o 
  -8   5   3     7334.54     7165.37    107.69 o 
  -7   5   3     4481.69     4521.32     69.10 o 
  -6   5   3     6810.51     6875.76     84.66 o 
  -5   5   3    55894.73    56416.01    687.63 o 
  -4   5   3     5508.34     5647.98     64.28 o 
  -3   5   3       15.86       39.94     12.18 o 
  -2   5   3     2550.83     2306.62     36.76 o 
  -1   5   3      287.05      428.39     19.87 o 
   0   5   3     6318.84     6287.32     82.31 o 
   1   5   3     4913.10     5210.01     74.80 o 
   2   5   3       81.47      105.83      9.73 o 
   3   5   3    24711.52    23330.18    412.20 o 
   4   5   3     8477.96     8366.56    129.90 o 
   5   5   3     8681.97     8683.88    112.19 o 
   6   5   3     3527.21     2786.43     46.10 o 
   7   5   3      784.63      766.73     21.03 o 
   8   5   3     2384.30     2149.46     45.39 o 
   9   5   3      148.55      172.89     21.85 o 
  10   5   3     1867.81     1958.10     52.76 o 
  11   5   3     4750.22     4984.56    115.11 o 
  12   5   3        2.45      -23.58     24.18 o 
  13   5   3     3758.30     3910.84    135.64 o 
  14   5   3      648.96      589.91     59.31 o 
  15   5   3      492.60      421.98     80.97 o 
  16   5   3     3079.02     3185.00    176.94 o 
  17   5   3      698.02      947.05    151.91 o 
  18   5   3     1004.03      926.17    106.93 o 
  19   5   3     2479.67     2515.55    255.72 o 
 -20   6   3      369.89      264.51    119.66 o 
 -19   6   3      811.68     1165.57    161.07 o 
 -18   6   3      113.95      199.88     99.71 o 
 -17   6   3      413.92      533.94     87.69 o 
 -16   6   3     1350.11     1309.20     97.55 o 
 -15   6   3      342.95      351.51     52.20 o 
 -14   6   3     3438.64     3432.83     98.58 o 
 -13   6   3    12799.73    13011.89    286.84 o 
 -12   6   3       38.33       77.71     27.01 o 
 -11   6   3     2397.07     2472.92     80.42 o 
 -10   6   3      695.14      669.43     34.02 o 
  -9   6   3      110.33       88.35     18.63 o 
  -8   6   3        2.46       17.82     17.91 o 
  -7   6   3     1674.96     1637.48     46.98 o 
  -6   6   3       32.06       -6.84     13.89 o 
  -5   6   3    14589.17    15102.44    223.07 o 
  -4   6   3     4679.33     4442.25     56.46 o 
  -3   6   3     6056.66     6191.34     76.11 o 
  -2   6   3     5131.67     5178.96     67.56 o 
  -1   6   3      911.48      804.56     17.21 o 
   0   6   3     3998.23     3625.25     56.25 o 
   1   6   3     1027.40     1089.66     22.94 o 
   2   6   3     3115.64     2559.29     39.26 o 
   3   6   3     6633.40     6561.06    114.72 o 
   4   6   3        9.97       31.95     18.56 o 
   5   6   3      716.25      601.06     21.94 o 
   6   6   3      532.79      502.92     37.03 o 
   7   6   3      106.46       94.35     17.50 o 
   8   6   3      651.59      643.42     24.25 o 
   9   6   3     1483.65     1455.12     42.41 o 
  10   6   3       29.86       19.06     18.69 o 
  11   6   3     3593.94     3942.14    100.82 o 
  12   6   3     1862.16     1771.81    104.58 o 
  13   6   3      516.05      556.73     50.25 o 
  14   6   3      802.87      768.77     61.63 o 
  15   6   3       21.06       -2.27     61.21 o 
  16   6   3      789.17      754.72     79.29 o 
  17   6   3      246.86      161.95    112.95 o 
  18   6   3     1001.65     1043.78    145.17 o 
 -20   7   3        7.13     -110.10    117.29 o 
 -19   7   3      748.47      871.47    128.10 o 
 -18   7   3       65.85       39.40    107.33 o 
 -17   7   3      476.54      234.83     91.47 o 
 -16   7   3      271.28      508.52    115.17 o 
 -15   7   3     1223.53     1043.79     82.38 o 
 -14   7   3     1810.96     2050.78    105.09 o 
 -13   7   3       13.52       -0.83     33.96 o 
 -12   7   3     3599.90     3800.23     94.69 o 
 -11   7   3     1887.33     1992.53     57.23 o 
 -10   7   3     1038.12      919.29     37.91 o 
  -9   7   3     1584.00     1636.64     44.75 o 
  -8   7   3      128.03      115.80     20.38 o 
  -7   7   3      120.06      240.62     36.12 o 
  -6   7   3     4063.64     3995.81     68.42 o 
  -5   7   3     1122.31     1050.46     27.46 o 
  -4   7   3     1977.72     1971.37     31.88 o 
  -3   7   3     9544.68     9266.77    115.26 o 
  -2   7   3     2100.65     2322.51     36.48 o 
  -1   7   3     9660.16     9541.42    111.43 o 
   0   7   3     2811.97     2993.23     48.98 o 
   1   7   3     9047.35     9094.83    118.45 o 
   2   7   3     3124.79     3108.25     48.97 o 
   3   7   3     2177.24     2238.44     53.23 o 
   4   7   3     2411.69     2463.40     48.34 o 
   5   7   3      198.51      212.42     28.16 o 
   6   7   3      610.94      693.61     26.22 o 
   7   7   3       49.84       59.37     22.17 o 
   8   7   3       63.26       68.12     19.41 o 
   9   7   3      996.70     1055.00     37.47 o 
  10   7   3     2727.81     2779.63     70.25 o 
  11   7   3       64.15       52.65     24.66 o 
  12   7   3     2439.32     2528.08     81.07 o 
  13   7   3     1534.63     1634.57     74.26 o 
  14   7   3        5.05      -38.30     66.89 o 
  15   7   3      811.25      642.27    121.48 o 
  16   7   3       11.21      -40.13    123.76 o 
  17   7   3       59.66       98.11     73.10 o 
  18   7   3      114.82       70.54    104.57 o 
 -19   8   3      553.80      563.63    136.43 o 
 -18   8   3       22.47      159.24    111.94 o 
 -17   8   3      414.96      376.00     87.66 o 
 -16   8   3      185.63      181.28     81.03 o 
 -15   8   3      146.69      240.08     94.15 o 
 -14   8   3       14.77       43.18     57.08 o 
 -13   8   3     1382.09     1121.37     60.04 o 
 -12   8   3     6087.09     6121.48    176.49 o 
 -11   8   3     2887.28     3090.15     90.41 o 
 -10   8   3     4254.92     4177.04    103.63 o 
  -9   8   3     6185.03     6275.34    131.47 o 
  -8   8   3     2372.25     2392.93     56.63 o 
  -7   8   3     2181.10     2131.27     43.49 o 
  -6   8   3    12726.86    12944.05    174.59 o 
  -5   8   3     2503.20     2614.51     43.95 o 
  -4   8   3     3967.23     4128.80     66.72 o 
  -3   8   3     1329.14     1362.88     27.64 o 
  -2   8   3     1751.06     1884.84     34.28 o 
  -1   8   3      279.15      315.14     15.98 o 
   0   8   3       89.44       97.81     14.59 o 
   1   8   3     2615.36     2705.27     44.26 o 
   2   8   3      417.42      426.74     34.59 o 
   3   8   3      107.46      126.35     10.43 o 
   4   8   3    10404.18    10344.01    160.17 o 
   5   8   3     4717.76     4684.05     83.99 o 
   6   8   3        6.31       -2.60     18.88 o 
   7   8   3     3363.03     3353.40     74.66 o 
   8   8   3      333.31      307.04     34.13 o 
   9   8   3      214.03      177.02     36.51 o 
  10   8   3      746.44      719.43     58.87 o 
  11   8   3      877.71      866.30     37.91 o 
  12   8   3       14.21      -28.02     28.02 o 
  13   8   3       26.75       46.41     43.84 o 
  14   8   3      938.85      884.01    110.32 o 
  15   8   3     1037.35     1094.02     94.90 o 
  16   8   3        3.05      -65.07     79.19 o 
  17   8   3     1093.87     1018.60    125.56 o 
 -18   9   3       76.02       34.75     94.23 o 
 -17   9   3      498.75      396.13     87.01 o 
 -16   9   3      111.78      143.79    140.41 o 
 -15   9   3      621.90      635.18    106.58 o 
 -14   9   3     1653.00     1503.84    125.43 o 
 -13   9   3      545.95      589.63     85.98 o 
 -12   9   3      377.54      385.83     39.74 o 
 -11   9   3        2.91       19.12     28.00 o 
 -10   9   3      190.61      203.11     28.04 o 
  -9   9   3        5.33       48.87     39.37 o 
  -8   9   3     1765.56     1809.15     48.24 o 
  -7   9   3      347.94      384.03     21.98 o 
  -6   9   3      313.00      286.50     20.65 o 
  -5   9   3       21.11       46.84     17.99 o 
  -4   9   3     4720.64     4682.00     82.04 o 
  -3   9   3     1860.08     1948.78     59.19 o 
  -2   9   3       73.91       86.62     12.58 o 
  -1   9   3     3105.75     3017.75     47.84 o 
   0   9   3      810.65      864.90     25.58 o 
   1   9   3     1726.72     1752.06     40.45 o 
   2   9   3     3912.23     3917.24     63.07 o 
   3   9   3      764.21      742.69     22.16 o 
   4   9   3        4.07       -5.27     11.79 o 
   5   9   3      489.04      477.28     37.69 o 
   6   9   3       46.32       39.31     16.24 o 
   7   9   3     1254.63     1301.26     41.76 o 
   8   9   3      664.95      554.86     35.96 o 
   9   9   3      135.58      146.79     35.00 o 
  10   9   3        5.15      -46.95     47.90 o 
  11   9   3      835.48      853.43     58.95 o 
  12   9   3     3105.52     3396.83    143.42 o 
  13   9   3      236.83      225.07     61.06 o 
  14   9   3      107.33       94.15     74.95 o 
  15   9   3      359.85      315.25     82.31 o 
  16   9   3       48.93       25.96     86.09 o 
  17   9   3        1.47      137.18     92.53 o 
 -18  10   3       55.37       -2.82    142.22 o 
 -17  10   3       32.56       98.52     88.77 o 
 -16  10   3     1126.33     1073.14    135.56 o 
 -15  10   3     1136.17     1166.10    121.38 o 
 -14  10   3      460.93      454.36     68.58 o 
 -13  10   3       13.59       21.78     49.78 o 
 -12  10   3        9.90       14.56     43.90 o 
 -11  10   3     1319.81     1253.73     83.52 o 
 -10  10   3     1512.17     1422.62     64.24 o 
  -9  10   3       24.00       28.62     20.59 o 
  -8  10   3        5.86       22.06     19.14 o 
  -7  10   3       14.89       41.89     24.23 o 
  -6  10   3       26.85       24.58     16.99 o 
  -5  10   3      657.09      634.08     33.92 o 
  -4  10   3       83.68      129.28     19.51 o 
  -3  10   3     2804.81     2797.98     53.37 o 
  -2  10   3     1239.04     1303.93     31.08 o 
  -1  10   3      918.56     1062.83     33.77 o 
   0  10   3     1822.22     1788.87     42.81 o 
   1  10   3     3013.60     3152.47     61.71 o 
   2  10   3     2092.86     2121.91     45.46 o 
   3  10   3      133.34      128.45     35.68 o 
   4  10   3      351.30      358.54     34.12 o 
   5  10   3       71.64       79.47     14.64 o 
   6  10   3      275.99      266.33     32.50 o 
   7  10   3      239.55      235.29     28.22 o 
   8  10   3       66.38       78.10     36.12 o 
   9  10   3     1184.57     1093.37    100.94 o 
  10  10   3       25.12        1.49     36.20 o 
  11  10   3      417.46      363.68     47.79 o 
  12  10   3        7.25      -26.49     51.71 o 
  13  10   3      919.42     1095.73    164.95 o 
  14  10   3      161.95      196.63     69.50 o 
  15  10   3       14.53      132.13     97.25 o 
  16  10   3      480.03      339.45    134.20 o 
 -17  11   3      595.31      678.40    493.63 o 
 -16  11   3      181.35      184.01    128.23 o 
 -15  11   3      396.98      351.33    105.39 o 
 -14  11   3      301.92      186.89     72.21 o 
 -13  11   3      364.40      439.17     69.08 o 
 -12  11   3      561.00      619.94    101.22 o 
 -11  11   3     4885.39     4864.07    208.28 o 
 -10  11   3     1288.75     1320.70     58.49 o 
  -9  11   3      138.33      148.75     29.46 o 
  -8  11   3     3786.77     3642.05     89.53 o 
  -7  11   3     4191.38     4436.42     98.02 o 
  -6  11   3     6273.20     6413.48    132.71 o 
  -5  11   3       16.56       42.06     25.30 o 
  -4  11   3     2201.46     2193.83     51.21 o 
  -3  11   3       50.53       35.66     18.55 o 
  -2  11   3      171.74      163.71     23.03 o 
  -1  11   3     6330.15     6644.30    119.47 o 
   0  11   3     1017.89      999.15     44.94 o 
   1  11   3     1653.53     1599.40     43.51 o 
   2  11   3      809.75      926.85     34.75 o 
   3  11   3      150.61      164.28     27.23 o 
   4  11   3      150.03      129.80     21.62 o 
   5  11   3     2875.48     2960.41     71.56 o 
   6  11   3      436.49      441.76     31.35 o 
   7  11   3        1.79       16.36     31.11 o 
   8  11   3      909.14      958.73     60.99 o 
   9  11   3     1502.63     1420.54     69.87 o 
  10  11   3     2640.78     2758.65    116.98 o 
  11  11   3      679.11      631.93     66.29 o 
  12  11   3      113.26      194.62    142.71 o 
  13  11   3      322.66      479.25    180.16 o 
  14  11   3       26.12        9.48     70.09 o 
  15  11   3      449.78      404.13     95.89 o 
 -15  12   3       51.72      -33.11    131.35 o 
 -14  12   3       85.45       55.55     70.02 o 
 -13  12   3       37.95       60.32     50.84 o 
 -12  12   3      194.11      146.53     91.79 o 
 -11  12   3       33.71       90.14     81.40 o 
 -10  12   3      274.74      196.65     46.19 o 
  -9  12   3     3026.20     3174.86    122.63 o 
  -8  12   3     1097.70     1108.42     54.80 o 
  -7  12   3      498.77      521.68     42.95 o 
  -6  12   3      164.36      137.30     25.87 o 
  -5  12   3      156.63       88.72     23.26 o 
  -4  12   3       15.39        4.31     19.09 o 
  -3  12   3       59.28       41.17     18.60 o 
  -2  12   3      262.89      243.54     25.23 o 
  -1  12   3      193.58      199.71     34.23 o 
   0  12   3        0.77      -11.31     26.36 o 
   1  12   3      370.77      326.00     27.24 o 
   2  12   3     1724.89     1829.77     54.27 o 
   3  12   3      613.82      576.22     28.96 o 
   4  12   3       63.93       94.32     20.24 o 
   5  12   3      998.54     1003.09     33.82 o 
   6  12   3      338.84      422.86     23.15 o 
   7  12   3     2333.10     2348.66     74.75 o 
   8  12   3      878.94      847.04     94.39 o 
   9  12   3      380.47      336.47     30.95 o 
  10  12   3       64.58      -24.96     56.94 o 
  11  12   3       17.15       54.69     59.30 o 
  12  12   3       86.87       21.87     61.50 o 
  13  12   3        9.11       58.84     68.23 o 
  14  12   3       26.13      275.14    192.97 o 
 -14  13   3       30.01       37.40    156.98 o 
 -13  13   3      169.85       86.32     93.97 o 
 -12  13   3        4.32      -48.01     55.02 o 
 -11  13   3       27.20       34.97     62.10 o 
 -10  13   3     1092.29     1195.76     87.52 o 
  -9  13   3       24.53       41.78     61.31 o 
  -8  13   3     1669.57     1401.51     83.80 o 
  -7  13   3      807.12      941.58     75.90 o 
  -6  13   3      731.03      634.02     79.61 o 
  -5  13   3     1008.38     1130.87     74.74 o 
  -4  13   3        0.07      -31.18     31.18 o 
  -3  13   3       95.65       70.79     21.54 o 
  -2  13   3      399.30      414.69     47.93 o 
  -1  13   3      862.27      891.09     45.88 o 
   0  13   3       87.49       89.15     28.09 o 
   1  13   3      480.91      426.78     38.06 o 
   2  13   3        8.50       13.35     30.39 o 
   3  13   3      224.61      210.76     28.91 o 
   4  13   3       53.59       39.81     25.05 o 
   5  13   3      982.31     1019.57     35.16 o 
   6  13   3     1612.69     1078.28    188.82 o 
   7  13   3        1.99      -18.90     23.38 o 
   8  13   3      468.34      429.94     32.47 o 
   9  13   3      117.73      125.90     24.98 o 
  10  13   3       15.95        0.14     37.31 o 
  11  13   3       40.18       16.08     45.14 o 
  12  13   3      143.58      155.97     64.19 o 
 -13  14   3       37.27      122.02     84.39 o 
 -12  14   3      803.80      946.43    136.27 o 
 -11  14   3       26.54      -56.26     69.89 o 
 -10  14   3       38.04       60.21    165.02 o 
  -9  14   3       36.74       64.48     72.00 o 
  -8  14   3      355.25      267.78     66.71 o 
  -7  14   3       88.09       48.58     54.43 o 
  -6  14   3       43.99       81.40     45.75 o 
  -5  14   3      445.96      437.90     47.98 o 
  -4  14   3       12.78      -38.86     50.88 o 
  -3  14   3     2548.36     2628.98    133.78 o 
  -2  14   3     6072.99     6611.79    221.03 o 
  -1  14   3      206.69      285.99     55.86 o 
   0  14   3     5646.49     5959.52    195.39 o 
   1  14   3     2664.29     2694.71    103.43 o 
   2  14   3       12.44      -27.50     27.50 o 
   3  14   3      444.90      494.50     49.28 o 
   4  14   3       60.60      100.38     79.97 o 
   5  14   3      150.77       -3.07    100.22 o 
   6  14   3      325.68      139.95     91.63 o 
   7  14   3      163.71      124.94    118.21 o 
   8  14   3      232.18      300.57    110.42 o 
   9  14   3      308.08      538.16    228.45 o 
  10  14   3      144.35      342.03    160.46 o 
  11  14   3     1378.50     1266.36    227.21 o 
 -11  15   3      295.24      408.18    172.50 o 
 -10  15   3     1981.82     1745.80    140.47 o 
  -9  15   3       23.20       11.23    101.23 o 
  -8  15   3     2303.85     2582.22    124.71 o 
  -7  15   3     1137.55     1075.37     99.85 o 
  -6  15   3       10.15      -46.32     59.12 o 
  -5  15   3       95.56      111.02     59.30 o 
  -4  15   3      142.63       70.17     60.54 o 
  -3  15   3        4.24       21.84     41.46 o 
  -2  15   3        8.56       -5.88     47.31 o 
  -1  15   3      132.09       29.64     51.56 o 
   0  15   3      182.67      135.68     57.87 o 
   1  15   3     1833.15     1826.45    108.53 o 
   2  15   3        6.57      -46.54     46.54 o 
   3  15   3      793.97      875.35    131.72 o 
   4  15   3       76.73       79.44     47.58 o 
   5  15   3      364.12      377.57    113.54 o 
   6  15   3     1450.89     1521.60    158.49 o 
   7  15   3        1.42       17.20    140.36 o 
   8  15   3     1042.41      845.17    186.72 o 
   9  15   3     1299.26     1499.54    188.17 o 
  -8  16   3       57.47       67.26    142.90 o 
  -7  16   3      510.30      388.96     81.87 o 
  -6  16   3      389.73      428.83     80.34 o 
  -5  16   3       10.89      -26.40     66.91 o 
  -4  16   3      842.43      866.71     80.94 o 
  -3  16   3       63.77       83.04     72.53 o 
  -2  16   3      723.19      743.10     78.74 o 
  -1  16   3        6.58       25.84     51.85 o 
   0  16   3      879.49      732.20     79.36 o 
   1  16   3       23.34       37.42     47.66 o 
   2  16   3      135.23      107.94     55.06 o 
   3  16   3        1.92      -37.20     37.20 o 
   4  16   3     1376.96     1353.31    144.05 o 
   5  16   3      875.70      872.58    137.00 o 
   6  16   3        9.43      -32.13    112.18 o 
  -2  17   3      326.79      547.70     80.33 o 
  -1  17   3      407.91      288.51     93.90 o 
   0  17   3       17.10      195.87    128.73 o 
   1  17   3     1929.40     1909.46    140.07 o 
 -22   0   4       82.28       -7.47    161.85 o 
 -21   0   4       16.84      148.87    142.81 o 
 -20   0   4        1.55      -56.12    139.44 o 
 -19   0   4     1425.47     1415.51    172.98 o 
 -18   0   4      948.57     1008.23    146.29 o 
 -17   0   4     7046.34     7386.56    314.58 o 
 -16   0   4    18219.32    19521.03    743.20 o 
 -15   0   4       96.11       82.92     64.84 o 
 -14   0   4      159.11      180.71     43.49 o 
 -13   0   4       61.07      129.14     42.58 o 
 -12   0   4      182.83      134.25     36.35 o 
 -11   0   4     3416.72     3149.02     84.46 o 
 -10   0   4      230.08      221.26     31.18 o 
  -9   0   4      319.07      230.85     34.57 o 
  -8   0   4     1208.87     1208.41     41.30 o 
  -7   0   4     1924.02     1881.02     56.74 o 
  -6   0   4    14143.68    14653.19    312.68 o 
  -5   0   4     1318.76     1071.98     37.37 o 
  -4   0   4    23175.96    22421.06    442.48 o 
  -3   0   4    29795.76    28489.99    601.19 o 
  -2   0   4    30831.54    30903.86    621.26 o 
  -1   0   4    25149.79    25397.85    531.96 o 
   1   0   4    10367.24     9720.62    189.13 o 
   2   0   4     2327.78     2455.10     66.49 o 
   3   0   4     2423.07     2942.57     72.42 o 
   4   0   4     4402.21     3927.43     78.77 o 
   5   0   4     1199.25     1147.19     40.63 o 
   6   0   4     1246.82     1341.23     51.75 o 
   7   0   4       78.38      101.54     27.83 o 
   8   0   4    10227.25    10017.32    204.14 o 
   9   0   4     2205.55     2289.22     69.02 o 
  10   0   4     7262.61     7290.28    167.02 o 
  11   0   4     4799.40     5027.76    147.07 o 
  12   0   4     6088.69     6358.82    197.87 o 
  13   0   4     5023.48     5337.48    191.37 o 
  14   0   4       30.26      -58.61     58.61 o 
  15   0   4     5660.55     5663.35    276.54 o 
  16   0   4     4905.43     4674.90    417.07 o 
  17   0   4      246.88      233.85    200.44 o 
  18   0   4       56.35       34.86    108.31 o 
  19   0   4      273.14      287.59    169.32 o 
 -22   1   4       28.54       75.04    189.35 o 
 -21   1   4      532.52      434.39    111.33 o 
 -20   1   4       22.90       31.00     71.05 o 
 -19   1   4     1210.16     1308.37    118.89 o 
 -18   1   4      764.33      792.15     82.76 o 
 -17   1   4      696.61      682.45     69.26 o 
 -16   1   4      897.94      838.69     61.15 o 
 -15   1   4      610.16      621.42     51.46 o 
 -14   1   4        3.45        7.97     29.70 o 
 -13   1   4      768.23      791.63     41.13 o 
 -12   1   4        1.90      -22.67     22.67 o 
 -11   1   4    11185.09    11437.72    209.17 o 
 -10   1   4     1177.96     1046.82     33.59 o 
  -9   1   4     7559.45     7401.73    110.66 o 
  -8   1   4    47918.85    48443.04    612.46 o 
  -7   1   4       65.39      193.78     17.72 o 
  -6   1   4     1742.48     1559.63     29.08 o 
  -5   1   4     4788.85     5222.05     72.86 o 
  -4   1   4    13271.79    13395.08    173.76 o 
  -3   1   4     6649.70     6083.13    105.26 o 
  -2   1   4    13633.67    12689.38    169.73 o 
  -1   1   4     3327.80     3770.12     83.02 o 
   0   1   4    13211.62    14010.18    214.17 o 
   1   1   4     1745.88     2075.85     32.64 o 
   2   1   4     1997.69     1700.09     29.10 o 
   3   1   4     1149.96     1049.63     20.60 o 
   4   1   4      133.08       71.69     15.58 o 
   5   1   4     2605.76     2490.46     46.86 o 
   6   1   4     1134.05     1139.00     27.35 o 
   7   1   4    12053.99    11235.40    161.76 o 
   8   1   4    11673.20    11710.46    238.06 o 
   9   1   4     3800.65     4237.93    102.11 o 
  10   1   4      136.95      105.00     23.83 o 
  11   1   4       39.71       -2.39     26.85 o 
  12   1   4       42.61       13.24     34.60 o 
  13   1   4      135.12      128.96     35.59 o 
  14   1   4     1161.65     1171.68     63.21 o 
  15   1   4       47.18      -55.57     66.61 o 
  16   1   4     4304.99     4268.04    168.41 o 
  17   1   4      262.18      274.30    109.62 o 
  18   1   4     1233.52     1254.74    143.45 o 
  19   1   4       41.75      219.15    151.53 o 
 -22   2   4      139.64       41.40     99.31 o 
 -21   2   4      176.43      228.24    117.57 o 
 -20   2   4     2665.25     2561.01    166.25 o 
 -19   2   4      579.41      691.45     78.18 o 
 -18   2   4       24.56      -32.00     63.96 o 
 -17   2   4        5.40       23.75     44.46 o 
 -16   2   4       28.75       47.43     42.94 o 
 -15   2   4      215.79      169.23     43.71 o 
 -14   2   4      477.21      480.76     50.33 o 
 -13   2   4       24.79       15.69     27.71 o 
 -12   2   4     1284.11     1180.92     44.14 o 
 -11   2   4      927.55      977.74     34.51 o 
 -10   2   4      402.66      326.00     27.47 o 
  -9   2   4     5593.09     6034.22     90.57 o 
  -8   2   4    13415.61    14380.04    189.60 o 
  -7   2   4     7120.31     7008.33     93.80 o 
  -6   2   4     2563.55     2539.44     38.97 o 
  -5   2   4    16794.22    15566.36    213.32 o 
  -4   2   4     5344.11     5512.63     68.73 o 
  -3   2   4    11648.73    11168.56    139.91 o 
  -2   2   4      316.42      309.48     12.50 o 
  -1   2   4     6377.50     6323.35     84.27 o 
   0   2   4      375.82      355.07     12.04 o 
   1   2   4       38.06       58.10      8.95 o 
   2   2   4      953.37      959.04     20.60 o 
   3   2   4      273.59      264.64     16.30 o 
   4   2   4     7200.70     6560.29    106.26 o 
   5   2   4     2752.04     3093.61     50.04 o 
   6   2   4     1078.98      675.60     22.16 o 
   7   2   4     3885.23     4238.83     79.14 o 
   8   2   4     1005.39      910.55     29.54 o 
   9   2   4     1888.26     2011.85     44.56 o 
  10   2   4      107.24      126.95     25.13 o 
  11   2   4      523.06      444.42     32.33 o 
  12   2   4       20.07        3.11     55.84 o 
  13   2   4        2.16       -9.98     35.58 o 
  14   2   4     1722.83     1729.96     87.77 o 
  15   2   4     1436.32     1492.76     87.67 o 
  16   2   4      165.11      189.24     74.91 o 
  17   2   4      966.95     1011.69    115.02 o 
  18   2   4       54.41      227.86    110.03 o 
  19   2   4     1069.45      905.09    163.91 o 
 -21   3   4      407.20      642.81    129.43 o 
 -20   3   4      116.77      148.29     92.69 o 
 -19   3   4        9.44      -16.75     69.77 o 
 -18   3   4     1289.29     1120.14    113.21 o 
 -17   3   4     2066.40     1966.07     99.81 o 
 -16   3   4     1396.87     1382.78     74.73 o 
 -15   3   4     4824.89     4929.20    137.54 o 
 -14   3   4      592.65      613.86     40.05 o 
 -13   3   4      147.54      141.45     30.65 o 
 -12   3   4    10091.80    10482.59    179.97 o 
 -11   3   4     2281.12     2351.48     56.94 o 
 -10   3   4      817.83      883.06     30.49 o 
  -9   3   4      226.95      154.46     18.38 o 
  -8   3   4      470.25      414.08     21.42 o 
  -7   3   4    15719.75    16455.44    252.93 o 
  -6   3   4       28.02       86.43     13.67 o 
  -5   3   4    13770.90    13405.88    155.69 o 
  -4   3   4    18466.02    18418.80    206.15 o 
  -3   3   4      287.44      272.65     11.54 o 
  -2   3   4     4559.06     4121.57     51.18 o 
  -1   3   4     9252.41     8600.70    109.84 o 
   0   3   4     7777.39     7865.10    103.39 o 
   1   3   4     2047.86     1751.05     28.73 o 
   2   3   4      211.32      198.07      9.73 o 
   3   3   4      623.75      748.74     17.29 o 
   4   3   4     6545.10     6376.72     84.94 o 
   5   3   4     5991.47     6540.60     94.28 o 
   6   3   4      293.34      217.35     19.21 o 
   7   3   4        2.48       15.60     16.76 o 
   8   3   4     2584.79     2515.26     49.87 o 
   9   3   4     9912.08     9884.40    164.18 o 
  10   3   4     1826.65     1741.03     49.64 o 
  11   3   4     7267.57     7447.51    175.32 o 
  12   3   4     7340.18     7300.99    172.54 o 
  13   3   4      394.66      433.02     42.65 o 
  14   3   4      737.46      611.97     59.03 o 
  15   3   4     3433.49     3125.47    139.93 o 
  16   3   4      344.05      253.71     80.93 o 
  17   3   4      428.08      451.97     88.99 o 
  18   3   4        1.75      -12.82     85.58 o 
  19   3   4       11.83       36.79     95.23 o 
 -21   4   4      371.42      338.95    110.66 o 
 -20   4   4      543.76      374.85    112.07 o 
 -19   4   4      703.97      554.08    198.97 o 
 -18   4   4       36.60      107.75     85.24 o 
 -17   4   4     1179.46     1124.81     94.24 o 
 -16   4   4     1667.00     1457.26     78.34 o 
 -15   4   4     3308.00     3223.10    101.27 o 
 -14   4   4      355.50      380.82     38.94 o 
 -13   4   4      526.67      500.12     32.96 o 
 -12   4   4      135.04      156.90     27.50 o 
 -11   4   4      600.71      533.35     30.98 o 
 -10   4   4      631.86      739.01     35.49 o 
  -9   4   4     1128.32     1009.15     30.83 o 
  -8   4   4      745.55      734.18     25.35 o 
  -7   4   4     5915.06     5790.84     76.47 o 
  -6   4   4      803.95      811.50     20.31 o 
  -5   4   4      628.40      681.77     25.32 o 
  -4   4   4    10629.50    10043.53    123.77 o 
  -3   4   4      858.57      874.65     19.36 o 
  -2   4   4       92.86      134.17     11.00 o 
  -1   4   4     2025.34     1945.85     27.81 o 
   0   4   4       28.32        3.15      7.93 o 
   1   4   4    22841.10    22538.31    307.09 o 
   2   4   4     1092.99     1107.82     28.47 o 
   3   4   4       34.94       34.81     24.18 o 
   4   4   4     5101.76     4698.56     63.48 o 
   5   4   4     1008.55     1134.91     24.32 o 
   6   4   4     1241.98     1278.54     31.30 o 
   7   4   4      993.38      836.61     28.49 o 
   8   4   4     3316.28     3320.97     69.85 o 
   9   4   4       38.10        8.73     20.11 o 
  10   4   4       11.61      -17.26     34.06 o 
  11   4   4      768.84      715.75     44.87 o 
  12   4   4       91.99       94.29     33.51 o 
  13   4   4     1047.21     1067.98     54.26 o 
  14   4   4       63.28       72.08     63.26 o 
  15   4   4      206.80      131.91     64.33 o 
  16   4   4     1814.15     1839.90    130.17 o 
  17   4   4     1855.12     1965.04    187.99 o 
  18   4   4      179.19      221.32    171.80 o 
  19   4   4      162.75      289.25    143.28 o 
 -21   5   4      796.51      727.83    134.08 o 
 -20   5   4      275.66      309.37    107.02 o 
 -19   5   4      172.33      203.63     79.95 o 
 -18   5   4      328.11      497.08     75.95 o 
 -17   5   4        0.24      -53.95     53.95 o 
 -16   5   4        5.51       29.11     45.64 o 
 -15   5   4       19.56       49.17     35.09 o 
 -14   5   4       43.82      -39.10     39.10 o 
 -13   5   4      831.21      688.20     39.12 o 
 -12   5   4      919.33      895.78     49.03 o 
 -11   5   4      720.70      717.13     33.98 o 
 -10   5   4      533.65      506.14     27.34 o 
  -9   5   4      139.44      168.62     19.47 o 
  -8   5   4       61.23       94.21     17.85 o 
  -7   5   4     2511.62     2527.90     41.25 o 
  -6   5   4     3489.62     3600.07     48.10 o 
  -5   5   4     3323.79     3562.89     45.39 o 
  -4   5   4     2191.27     2406.53     34.68 o 
  -3   5   4      610.79      642.91     19.35 o 
  -2   5   4     2773.57     2905.15     38.74 o 
  -1   5   4     3060.95     3219.72     43.67 o 
   0   5   4     1538.16     1658.06     28.22 o 
   1   5   4     6950.07     7359.59    114.46 o 
   2   5   4      898.87      929.13     19.36 o 
   3   5   4      184.61      189.11     27.02 o 
   4   5   4       59.21       30.62     23.72 o 
   5   5   4       11.56       -3.07     13.58 o 
   6   5   4     1669.57     1736.18     38.86 o 
   7   5   4     3250.87     3208.31     70.76 o 
   8   5   4      484.24      481.82     24.89 o 
   9   5   4      661.87      674.15     35.70 o 
  10   5   4       73.99       43.78     22.08 o 
  11   5   4     1035.26      994.67     45.24 o 
  12   5   4       24.49        1.85     41.48 o 
  13   5   4      813.75      733.37     58.43 o 
  14   5   4       84.53        9.19     41.07 o 
  15   5   4       95.48      152.59     60.91 o 
  16   5   4      320.95      252.16     89.88 o 
  17   5   4      193.04       62.87    144.81 o 
  18   5   4      558.66      289.99     96.22 o 
 -20   6   4     1376.22     1407.49    158.99 o 
 -19   6   4     1009.91     1137.75    123.96 o 
 -18   6   4       29.62      -12.41     62.50 o 
 -17   6   4      117.66      142.93     69.28 o 
 -16   6   4      875.06      792.62     80.81 o 
 -15   6   4      297.29      257.53     44.08 o 
 -14   6   4     2649.85     2793.01     89.24 o 
 -13   6   4     2791.93     2935.92     83.80 o 
 -12   6   4     2149.67     2079.64     59.09 o 
 -11   6   4        0.48      -15.92     33.85 o 
 -10   6   4     4132.40     4269.33     81.58 o 
  -9   6   4     1018.05      903.74     32.66 o 
  -8   6   4       15.95       24.90     17.77 o 
  -7   6   4     3809.54     3721.96     59.63 o 
  -6   6   4     2802.77     2863.36     45.86 o 
  -5   6   4      595.96      539.05     22.51 o 
  -4   6   4     2754.93     2710.24     41.33 o 
  -3   6   4     5056.45     4680.97     79.01 o 
  -2   6   4     5277.91     5481.71     65.51 o 
  -1   6   4       43.52       32.06     10.44 o 
   0   6   4      931.95      867.39     20.94 o 
   1   6   4      177.83      278.55     15.82 o 
   2   6   4     1854.12     1667.90     48.34 o 
   3   6   4      510.87      352.70     27.54 o 
   4   6   4    13438.53    12996.69    209.02 o 
   5   6   4      198.28      169.97     19.86 o 
   6   6   4      591.71      626.35     26.55 o 
   7   6   4     2253.99     2148.47     42.02 o 
   8   6   4     1057.79     1101.50     31.35 o 
   9   6   4     2032.73     2124.14     53.16 o 
  10   6   4     1787.35     1838.93     52.82 o 
  11   6   4       15.17        1.21     35.53 o 
  12   6   4      820.13      818.70     50.11 o 
  13   6   4     2765.20     2464.53    100.28 o 
  14   6   4     1779.11     1706.82    116.47 o 
  15   6   4       30.29      108.40     64.95 o 
  16   6   4      208.27      334.30     77.61 o 
  17   6   4      331.97      374.75     95.44 o 
  18   6   4       16.78       33.77    148.81 o 
 -20   7   4      923.73      708.15    123.60 o 
 -19   7   4        2.54      -33.62    105.09 o 
 -18   7   4      466.94      558.61    106.41 o 
 -17   7   4     1311.95     1135.10    122.58 o 
 -16   7   4      229.16      195.55     51.71 o 
 -15   7   4     1896.26     1961.21    106.76 o 
 -14   7   4     1229.78     1117.45     67.65 o 
 -13   7   4     1147.93     1057.87     51.72 o 
 -12   7   4     5545.37     5668.77    138.82 o 
 -11   7   4      901.46      940.53     43.79 o 
 -10   7   4      191.02      259.44     26.78 o 
  -9   7   4       37.06       74.57     22.90 o 
  -8   7   4      123.72      138.05     19.58 o 
  -7   7   4      178.93      164.51     19.83 o 
  -6   7   4       65.97       84.24     17.86 o 
  -5   7   4     2548.12     2549.47     44.20 o 
  -4   7   4     8930.22     8840.05    120.74 o 
  -3   7   4     1885.96     1876.62     32.41 o 
  -2   7   4      155.41       73.65     12.16 o 
  -1   7   4       14.57        2.74     15.46 o 
   0   7   4      113.63      121.54     13.74 o 
   1   7   4     1777.41     1334.67     27.40 o 
   2   7   4      470.08      521.59     33.15 o 
   3   7   4     6502.04     6846.10    131.94 o 
   4   7   4     3332.01     3357.17     62.76 o 
   5   7   4      982.69      832.81     25.09 o 
   6   7   4      853.19      795.03     34.97 o 
   7   7   4      106.94      101.42     20.21 o 
   8   7   4     2295.76     2363.52     60.46 o 
   9   7   4      754.75      634.35     24.77 o 
  10   7   4      104.11      109.27     18.96 o 
  11   7   4     6276.08     6539.37    168.52 o 
  12   7   4     6998.43     7439.24    195.48 o 
  13   7   4      222.61      164.46     53.06 o 
  14   7   4      126.23      -12.03     94.39 o 
  15   7   4      128.10      201.16     75.30 o 
  16   7   4        0.30       28.56     68.92 o 
  17   7   4        6.47       20.78     86.02 o 
  18   7   4      195.65      175.40    124.50 o 
 -19   8   4      133.54        9.80     78.89 o 
 -18   8   4        3.09      132.32     79.34 o 
 -17   8   4      559.19      493.56     98.86 o 
 -16   8   4      459.63      576.91    143.31 o 
 -15   8   4        9.52       27.76     66.77 o 
 -14   8   4     2991.57     3088.83    131.60 o 
 -13   8   4     1476.52     1438.47     75.51 o 
 -12   8   4     2038.78     2150.58     78.13 o 
 -11   8   4     5281.02     5383.26    130.44 o 
 -10   8   4      921.17      881.39     42.02 o 
  -9   8   4        3.27       30.41     29.08 o 
  -8   8   4     2192.46     2301.18     53.13 o 
  -7   8   4     2658.50     2641.84     48.76 o 
  -6   8   4     2131.70     2037.15     41.77 o 
  -5   8   4     9722.96     9755.12    130.28 o 
  -4   8   4     1268.33     1226.94     31.11 o 
  -3   8   4      482.64      518.48     22.57 o 
  -2   8   4      281.75      288.98     17.22 o 
  -1   8   4     4979.18     5101.87     76.15 o 
   0   8   4     1217.68     1327.96     30.82 o 
   1   8   4     3033.75     3209.70     53.06 o 
   2   8   4     1321.88     1174.80     24.97 o 
   3   8   4      963.29     1054.62     50.88 o 
   4   8   4     3021.12     2963.87     58.57 o 
   5   8   4      185.78      173.78     15.42 o 
   6   8   4      377.88      402.86     21.25 o 
   7   8   4     1803.42     1744.32     51.71 o 
   8   8   4     1695.84     1707.38     51.99 o 
   9   8   4      728.01      695.61     44.66 o 
  10   8   4     2584.53     2488.18     87.57 o 
  11   8   4     5165.57     5288.25    160.34 o 
  12   8   4      320.81      299.93     41.61 o 
  13   8   4        5.24       -7.87     61.78 o 
  14   8   4      120.44       55.53     75.86 o 
  15   8   4      457.50      503.22     94.56 o 
  16   8   4       56.27       26.19     96.85 o 
  17   8   4      318.72      302.54    114.01 o 
 -19   9   4     1313.55     1073.38    216.63 o 
 -18   9   4      254.83       57.13    136.71 o 
 -17   9   4        4.12      226.30    100.87 o 
 -16   9   4        2.40       86.74     67.53 o 
 -15   9   4       10.83        7.50     70.90 o 
 -14   9   4     1226.00     1094.58    102.81 o 
 -13   9   4     1650.23     1601.29     93.10 o 
 -12   9   4       10.02       -8.66     34.45 o 
 -11   9   4     4335.37     4623.25    174.73 o 
 -10   9   4      100.77       76.17     35.46 o 
  -9   9   4      673.34      673.89     33.17 o 
  -8   9   4     3275.63     3302.44     68.01 o 
  -7   9   4     1146.50     1181.69     37.04 o 
  -6   9   4     2356.79     2276.36     48.87 o 
  -5   9   4     3538.40     3754.41     70.02 o 
  -4   9   4     1325.66     1368.41     35.52 o 
  -3   9   4     3734.73     3772.55     58.57 o 
  -2   9   4     1578.83     1587.44     32.28 o 
  -1   9   4        1.33       -7.18     19.35 o 
   0   9   4     2777.97     2713.29     49.56 o 
   1   9   4      177.08      204.00     17.66 o 
   2   9   4     7597.93     7895.81    120.64 o 
   3   9   4     9028.44     9212.67    188.40 o 
   4   9   4       28.76       15.04     38.73 o 
   5   9   4     7108.04     7296.08    125.08 o 
   6   9   4       57.60       48.77     16.86 o 
   7   9   4     7190.97     7256.33    166.11 o 
   8   9   4      775.32      806.71     44.57 o 
   9   9   4       41.27       -2.03     28.22 o 
  10   9   4      212.57      199.70     48.88 o 
  11   9   4       99.91       50.94     52.65 o 
  12   9   4       79.76       81.84     61.35 o 
  13   9   4       51.68       73.14     58.42 o 
  14   9   4        6.14       75.91     81.86 o 
  15   9   4      788.16      590.65     86.89 o 
  16   9   4     1526.63     1527.28    182.66 o 
 -18  10   4      454.49      383.09    150.41 o 
 -17  10   4      506.47      296.66    153.75 o 
 -16  10   4     3684.97     3942.51    199.46 o 
 -15  10   4      267.54      236.73    102.46 o 
 -14  10   4     1297.44     1308.71    134.34 o 
 -13  10   4     4008.69     4165.35    190.93 o 
 -12  10   4      193.06      224.98     43.86 o 
 -11  10   4     2102.16     2248.60     87.09 o 
 -10  10   4       16.27       88.38     37.47 o 
  -9  10   4      958.02      931.02     43.23 o 
  -8  10   4       65.88       47.58     27.62 o 
  -7  10   4     1463.30     1461.49     44.40 o 
  -6  10   4      517.70      503.65     28.37 o 
  -5  10   4     2448.46     2436.13     56.07 o 
  -4  10   4     1922.99     1833.80     46.32 o 
  -3  10   4     2974.57     3256.22     58.40 o 
  -2  10   4      193.51      185.31     22.55 o 
  -1  10   4     2661.71     2916.26     69.94 o 
   0  10   4     4283.96     4371.14     81.25 o 
   1  10   4      175.46      191.35     26.57 o 
   2  10   4      555.98      571.12     18.22 o 
   3  10   4       11.98       -9.73     33.75 o 
   4  10   4      136.00      167.95     46.72 o 
   5  10   4       72.98       94.97     47.13 o 
   6  10   4       28.35       41.71     10.76 o 
   7  10   4      601.31      573.07     42.37 o 
   8  10   4      333.69      316.18     43.57 o 
   9  10   4       22.84       16.51     51.08 o 
  10  10   4     3221.75     3299.48    120.93 o 
  11  10   4     3316.03     3332.37    180.14 o 
  12  10   4     1742.92     1705.57    118.21 o 
  13  10   4     3869.02     3803.50    218.29 o 
  14  10   4      142.81      254.75     75.84 o 
  15  10   4      821.26      812.97     81.67 o 
 -17  11   4      595.58      542.09    156.87 o 
 -16  11   4       14.33      -64.42    150.64 o 
 -15  11   4      246.59      164.42     73.95 o 
 -14  11   4      282.78      361.16    130.10 o 
 -13  11   4      249.36      207.51     53.38 o 
 -12  11   4       60.59       94.25     42.07 o 
 -11  11   4     1902.28     1964.05     95.83 o 
 -10  11   4     3513.15     3600.64    147.51 o 
  -9  11   4        4.04       23.31     26.94 o 
  -8  11   4     1776.18     1827.37     58.83 o 
  -7  11   4      474.74      479.41     32.46 o 
  -6  11   4      483.16      472.78     30.78 o 
  -5  11   4       54.07       40.10     20.38 o 
  -4  11   4     1685.78     1713.21     46.91 o 
  -3  11   4      195.92      165.67     24.23 o 
  -2  11   4     1753.45     1732.63     50.79 o 
  -1  11   4     1217.70     1347.43     43.58 o 
   0  11   4       13.01       26.31     36.88 o 
   1  11   4       88.98       75.83     25.39 o 
   2  11   4      242.70      217.89     31.73 o 
   3  11   4       96.43      239.03     44.92 o 
   4  11   4      998.10      860.68     80.20 o 
   5  11   4     2584.63     2828.94    131.87 o 
   6  11   4       44.45      131.78     74.87 o 
   7  11   4     2250.23     2369.18     58.06 o 
   8  11   4     1177.40     1254.02     47.37 o 
   9  11   4      446.71      446.72     37.40 o 
  10  11   4     1238.16     1177.77     79.25 o 
  11  11   4      206.45      143.56    107.60 o 
  12  11   4      236.51      272.00     58.35 o 
  13  11   4      775.56      720.23     79.37 o 
  14  11   4      850.92      761.60     96.97 o 
 -16  12   4       17.63      197.53    103.87 o 
 -15  12   4       31.29       47.08     67.31 o 
 -14  12   4        1.01       10.38     97.82 o 
 -13  12   4        3.36       30.49     68.65 o 
 -12  12   4      489.45      522.77     79.20 o 
 -11  12   4      200.46      146.23     61.87 o 
 -10  12   4     3361.07     3535.96    185.54 o 
  -9  12   4     2792.05     3019.11    128.09 o 
  -8  12   4       83.89       67.11     46.30 o 
  -7  12   4     3486.00     3628.55    109.57 o 
  -6  12   4      819.73      782.60     41.72 o 
  -5  12   4        5.81      -27.46     37.35 o 
  -4  12   4        5.87        1.78     20.04 o 
  -3  12   4     1811.59     1695.05     55.11 o 
  -2  12   4      305.88      304.54     33.71 o 
  -1  12   4       52.95       16.48     35.52 o 
   0  12   4       11.53       13.14     23.78 o 
   1  12   4       41.35       31.80     23.93 o 
   2  12   4      100.93      118.53     16.70 o 
   3  12   4      378.95      377.25     54.66 o 
   4  12   4     1972.17     2100.43     97.80 o 
   5  12   4     1694.06     1691.03     89.24 o 
   6  12   4     4910.71     5084.40    257.62 o 
   7  12   4     3971.09     4155.42    261.06 o 
   8  12   4        8.60       66.09     78.86 o 
   9  12   4     1737.06     1703.67    109.44 o 
  10  12   4     1121.08      954.92     71.02 o 
  11  12   4       26.02      -52.36     67.77 o 
  12  12   4      675.05      479.70     80.64 o 
  13  12   4       29.53      -70.96     70.96 o 
 -14  13   4      572.56      653.41    102.94 o 
 -13  13   4       26.50       81.42     64.66 o 
 -12  13   4      181.51      153.92     87.33 o 
 -11  13   4       80.78       88.20     86.04 o 
 -10  13   4      441.80      470.49     87.79 o 
  -9  13   4      279.58      195.56     60.67 o 
  -8  13   4      299.22      332.94     50.60 o 
  -7  13   4      276.75      233.18     47.98 o 
  -6  13   4      513.48      526.24     68.64 o 
  -5  13   4        7.00       44.64     39.19 o 
  -4  13   4     1987.65     2061.19     75.42 o 
  -3  13   4      621.60      631.29     47.10 o 
  -2  13   4     3537.21     3689.63    118.26 o 
  -1  13   4     3514.67     3746.70    129.44 o 
   0  13   4      722.80      800.66     45.45 o 
   1  13   4     3004.41     3101.20     94.98 o 
   2  13   4      504.86      533.89     48.62 o 
   3  13   4       51.25      142.74     54.11 o 
   4  13   4       62.80      129.95     70.59 o 
   5  13   4      339.93      328.05     87.59 o 
   6  13   4       53.05       70.71    127.71 o 
   7  13   4       96.58      224.91     99.19 o 
   8  13   4      771.34      594.39    108.48 o 
   9  13   4     1595.35     1410.56    239.04 o 
  10  13   4      203.87      282.61    155.62 o 
  11  13   4      668.95      273.86    168.69 o 
  12  13   4      424.36      302.23     59.14 o 
 -13  14   4       82.75      184.38     88.59 o 
 -12  14   4      671.97      679.49    133.75 o 
 -11  14   4       23.69        8.07     60.37 o 
 -10  14   4      445.86      504.26    120.91 o 
  -9  14   4      703.66      557.76     71.65 o 
  -8  14   4       56.52       77.21     48.33 o 
  -7  14   4      508.85      489.47     77.45 o 
  -6  14   4       91.06       28.17     55.58 o 
  -5  14   4       34.49       11.51     64.51 o 
  -4  14   4      100.90      138.84     61.21 o 
  -3  14   4      300.48      283.23     56.44 o 
  -2  14   4      157.10      232.32     67.83 o 
  -1  14   4        3.46       29.19     64.31 o 
   0  14   4      107.16      109.04     41.53 o 
   1  14   4      799.46      753.17     47.63 o 
   2  14   4      806.56      810.88     39.06 o 
   3  14   4        9.27      -80.13     80.13 o 
   4  14   4       27.11      -13.65    111.87 o 
   5  14   4      229.39       22.08    125.32 o 
   6  14   4      115.66       12.44    132.59 o 
   7  14   4       15.17      -26.99    122.62 o 
   8  14   4       12.47      169.96    119.64 o 
   9  14   4      161.35      103.96    167.45 o 
  10  14   4       57.78      337.91    234.68 o 
 -11  15   4      165.38       77.30    108.55 o 
 -10  15   4        5.60       99.77     87.88 o 
  -9  15   4        1.42      -34.80     63.40 o 
  -8  15   4        4.37       -6.92     54.51 o 
  -7  15   4      663.63      639.53     78.90 o 
  -6  15   4     1416.69     1281.45    100.31 o 
  -5  15   4     1183.87      988.16     82.01 o 
  -4  15   4       15.14       94.75     65.73 o 
  -3  15   4      256.93      169.43    117.70 o 
  -2  15   4      278.04      218.17     91.63 o 
  -1  15   4      212.21      219.20     54.68 o 
   0  15   4       48.33      165.41     50.56 o 
   1  15   4      179.71      230.10     93.26 o 
   2  15   4      283.72      293.33     52.59 o 
   3  15   4      763.29      724.09    115.98 o 
   4  15   4       14.84       64.71     85.05 o 
   5  15   4      355.64      265.73    100.30 o 
   6  15   4      809.49      785.00    138.02 o 
   7  15   4      253.19      482.32    161.78 o 
   8  15   4       52.21      -85.73    194.84 o 
  -8  16   4       35.88       -6.69     88.19 o 
  -7  16   4      284.95      420.71     87.28 o 
  -6  16   4     1028.57     1039.87     94.42 o 
  -5  16   4      345.63      242.35    110.57 o 
  -4  16   4       30.03      337.65    150.46 o 
  -3  16   4      464.61      372.59     74.42 o 
  -2  16   4       94.26      155.64    101.82 o 
  -1  16   4       46.03      -48.38     52.81 o 
   0  16   4        5.72      -28.30     64.87 o 
   1  16   4       88.26      102.88     43.62 o 
   2  16   4      399.71      356.83    122.94 o 
   3  16   4      706.84      842.51    130.85 o 
   4  16   4      125.22      112.06    156.24 o 
   5  16   4      121.05      110.28    126.76 o 
 -22   1   5      118.35       88.11    129.73 o 
 -21   1   5      210.26      347.92    124.35 o 
 -20   1   5      241.43       95.14    133.69 o 
 -19   1   5     1391.41     1111.51     96.12 o 
 -18   1   5     1896.96     1818.08    107.48 o 
 -17   1   5      159.62      190.77     56.13 o 
 -16   1   5     3594.67     3556.61    112.60 o 
 -15   1   5     3806.51     3864.74    107.83 o 
 -14   1   5        0.09        4.10     31.80 o 
 -13   1   5       98.16      128.14     29.32 o 
 -12   1   5      652.93      656.63     33.69 o 
 -11   1   5      109.51       99.05     26.16 o 
 -10   1   5     2360.48     2292.34     46.94 o 
  -9   1   5     5892.59     6247.04     94.36 o 
  -8   1   5      393.70      475.92     22.64 o 
  -7   1   5      887.61     1024.85     23.59 o 
  -6   1   5      629.64      538.09     17.38 o 
  -5   1   5     1745.83     1934.48     31.28 o 
  -4   1   5      727.86      773.75     17.73 o 
  -3   1   5       28.54       10.05      8.85 o 
  -2   1   5      273.92      184.36     11.91 o 
  -1   1   5     9948.71    10049.44    137.97 o 
   0   1   5    25565.61    24144.52    466.73 o 
   1   1   5    14636.69    13573.61    192.86 o 
   2   1   5        9.74        3.36     11.74 o 
   3   1   5      115.46      139.41     15.53 o 
   4   1   5     1097.24     1178.52     27.29 o 
   5   1   5     1937.70     2003.70     37.42 o 
   6   1   5        3.95       22.45     15.84 o 
   7   1   5     3571.34     3643.97     66.52 o 
   8   1   5     4742.21     4941.99     82.75 o 
   9   1   5       15.77       63.96     22.82 o 
  10   1   5     1025.87     1033.49     39.79 o 
  11   1   5     3012.53     3042.20     72.87 o 
  12   1   5       75.45       44.28     35.82 o 
  13   1   5     2885.18     2838.78    120.91 o 
  14   1   5     1672.07     1597.52     77.86 o 
  15   1   5       25.87       38.17     50.10 o 
  16   1   5      792.78      735.09    104.24 o 
  17   1   5     1917.01     1992.10    145.50 o 
  18   1   5      658.31      665.81    138.97 o 
  19   1   5      287.33      349.52    131.49 o 
 -22   2   5      583.72      509.49    172.77 o 
 -21   2   5      184.60      129.81     97.79 o 
 -20   2   5       30.46      -18.44     78.69 o 
 -19   2   5      277.66      318.34    112.67 o 
 -18   2   5     1557.16     1565.02    108.55 o 
 -17   2   5      899.09      774.95     62.12 o 
 -16   2   5      522.31      523.50     53.70 o 
 -15   2   5      175.48      132.12     36.72 o 
 -14   2   5        6.48      -10.10     27.56 o 
 -13   2   5      524.82      525.99     30.14 o 
 -12   2   5     1103.30     1090.96     36.91 o 
 -11   2   5    13026.83    13034.73    186.92 o 
 -10   2   5     9159.84     9162.94    138.74 o 
  -9   2   5      684.10      788.44     26.35 o 
  -8   2   5     7615.88     6984.27     95.07 o 
  -7   2   5    25127.13    24378.07    304.97 o 
  -6   2   5     4277.50     4596.03     61.89 o 
  -5   2   5       11.86       -1.55     10.65 o 
  -4   2   5      278.73      379.78     11.44 o 
  -3   2   5       80.31       28.72      9.44 o 
  -2   2   5      862.54      839.39     17.66 o 
  -1   2   5     2768.76     2565.35     40.74 o 
   0   2   5     6024.95     5148.17     84.09 o 
   1   2   5       64.00       98.66     10.13 o 
   2   2   5      681.37      705.31     31.33 o 
   3   2   5     3540.35     3076.37     51.85 o 
   4   2   5      146.84      190.37     17.48 o 
   5   2   5    15775.64    15119.79    211.50 o 
   6   2   5    18660.74    18638.42    282.41 o 
   7   2   5      653.66      827.82     29.36 o 
   8   2   5     9302.86     9381.99    197.71 o 
   9   2   5     7675.45     7609.33    149.40 o 
  10   2   5     3448.91     3677.49     78.13 o 
  11   2   5       56.83       26.24     32.17 o 
  12   2   5       26.76      -34.74     42.41 o 
  13   2   5       21.26       69.97     37.97 o 
  14   2   5      114.78      131.56     64.86 o 
  15   2   5        3.30      -55.62     56.54 o 
  16   2   5     1848.11     2012.76    156.04 o 
  17   2   5      202.50      189.05    151.67 o 
  18   2   5      536.74      490.52    140.68 o 
  19   2   5      633.81      752.75    133.56 o 
 -21   3   5        6.48       79.39    100.13 o 
 -20   3   5       95.00       66.96     85.92 o 
 -19   3   5      813.95      740.89    102.38 o 
 -18   3   5     1745.87     1675.08    107.90 o 
 -17   3   5       80.18       43.87     49.19 o 
 -16   3   5     2271.27     2333.77     92.77 o 
 -15   3   5     3420.30     3663.26     98.93 o 
 -14   3   5     4054.22     4118.65     98.56 o 
 -13   3   5       32.65      -12.54     24.27 o 
 -12   3   5     3733.74     3862.47     79.26 o 
 -11   3   5     1182.39     1146.80     37.52 o 
 -10   3   5      159.76      111.68     18.16 o 
  -9   3   5     5708.55     5848.28     84.12 o 
  -8   3   5        3.57        8.86     14.91 o 
  -7   3   5     3284.47     3646.49     53.99 o 
  -6   3   5     1127.65     1117.80     22.79 o 
  -5   3   5       17.68       77.09     16.42 o 
  -4   3   5      258.40      231.75     12.59 o 
  -3   3   5     5013.39     4611.27     53.61 o 
  -2   3   5     2488.97     2464.53     37.67 o 
  -1   3   5      969.07     1018.45     21.66 o 
   0   3   5    11533.36    10623.45    136.83 o 
   1   3   5     1217.01     1220.65     22.68 o 
   2   3   5      879.45     1046.72     26.73 o 
   3   3   5      210.95      248.45     11.82 o 
   4   3   5     8970.81     9474.35    131.60 o 
   5   3   5     2920.36     2691.16     48.29 o 
   6   3   5      989.42     1024.64     29.99 o 
   7   3   5      173.33      177.06     21.34 o 
   8   3   5     1544.34     1505.00     39.98 o 
   9   3   5     6808.39     7111.23    120.50 o 
  10   3   5       23.76       38.70     29.27 o 
  11   3   5     3932.49     3975.33     94.31 o 
  12   3   5        5.14      -19.11     35.85 o 
  13   3   5     2487.15     2732.20    109.08 o 
  14   3   5      464.00      407.78     55.90 o 
  15   3   5     2182.64     2211.37    108.68 o 
  16   3   5      665.04      640.21     89.89 o 
  17   3   5        1.35      -56.17     69.44 o 
  18   3   5       71.00       79.05     85.47 o 
  19   3   5      360.10      301.29    179.28 o 
 -21   4   5      163.15      270.10    105.92 o 
 -20   4   5     2071.30     2219.03    177.22 o 
 -19   4   5     2237.09     2232.97    139.27 o 
 -18   4   5       99.61       23.06     61.52 o 
 -17   4   5     1150.70     1115.66     89.23 o 
 -16   4   5      431.59      521.11     54.52 o 
 -15   4   5     3249.48     3394.19     99.01 o 
 -14   4   5     3731.83     4065.37    102.32 o 
 -13   4   5      187.92      173.86     37.01 o 
 -12   4   5     7517.92     7509.24    138.99 o 
 -11   4   5     1415.00     1412.09     42.08 o 
 -10   4   5      272.17      266.28     27.36 o 
  -9   4   5       20.31       47.60     18.32 o 
  -8   4   5      288.22      222.84     19.14 o 
  -7   4   5        4.27       -6.64     14.31 o 
  -6   4   5     1754.99     1554.22     37.85 o 
  -5   4   5      121.22      129.02     12.43 o 
  -4   4   5    21791.04    20468.08    304.65 o 
  -3   4   5     9905.20     9934.80    119.39 o 
  -2   4   5      313.24      408.33     13.28 o 
  -1   4   5     2085.38     1828.31     27.51 o 
   0   4   5      248.86      313.90     10.91 o 
   1   4   5     4429.00     4264.98     66.59 o 
   2   4   5     6306.42     5685.37     87.73 o 
   3   4   5      541.81      494.04     12.51 o 
   4   4   5       88.21       85.48      9.86 o 
   5   4   5      119.91      143.93     12.93 o 
   6   4   5      410.36      466.26     29.47 o 
   7   4   5     4918.83     4976.84    110.94 o 
   8   4   5     1646.49     1774.58     48.45 o 
   9   4   5     4542.89     4718.94     90.33 o 
  10   4   5     2766.81     2651.61     69.22 o 
  11   4   5     2566.00     2409.84     82.63 o 
  12   4   5    17027.61    18165.50    492.32 o 
  13   4   5      320.45      251.91     48.54 o 
  14   4   5       66.18      -55.87     58.99 o 
  15   4   5      228.47      296.74     92.36 o 
  16   4   5       85.71       15.93    151.18 o 
  17   4   5      173.82      187.49    337.39 o 
  18   4   5        0.17       33.21    103.16 o 
 -21   5   5      268.74      207.57    179.21 o 
 -20   5   5     1765.37     1591.51    151.56 o 
 -19   5   5     3616.70     3749.36    229.76 o 
 -18   5   5      963.28      727.75     90.41 o 
 -17   5   5       61.21       53.03     59.42 o 
 -16   5   5      114.94      162.09     50.09 o 
 -15   5   5      387.05      436.39     47.37 o 
 -14   5   5      488.73      456.37     42.65 o 
 -13   5   5     1055.94     1014.24     49.56 o 
 -12   5   5     3321.76     3258.08     77.71 o 
 -11   5   5    10682.17    10778.46    217.76 o 
 -10   5   5       77.86       68.03     22.12 o 
  -9   5   5     3537.43     3371.37     64.24 o 
  -8   5   5       86.66       75.04     17.91 o 
  -7   5   5     7708.55     7290.83     96.07 o 
  -6   5   5    11628.66    11120.33    127.62 o 
  -5   5   5      540.47      597.18     19.00 o 
  -4   5   5     4441.29     4000.61     67.07 o 
  -3   5   5        8.54       42.85     12.80 o 
  -2   5   5      277.63      270.49     10.94 o 
  -1   5   5      129.67       81.93     12.93 o 
   0   5   5     6990.31     6907.59    100.93 o 
   1   5   5     1763.87     1535.75     33.40 o 
   2   5   5     4331.98     3588.88     63.90 o 
   3   5   5      473.70      524.94     28.29 o 
   4   5   5    26454.79    25461.54    402.06 o 
   5   5   5    17450.84    17699.21    275.71 o 
   6   5   5     2890.76     2979.57     53.09 o 
   7   5   5     4643.50     4780.81     78.98 o 
   8   5   5        0.18       -1.88     18.41 o 
   9   5   5     4005.18     4270.30     86.90 o 
  10   5   5     2845.50     2919.17     85.46 o 
  11   5   5      496.52      448.02     48.30 o 
  12   5   5     1246.87     1302.49     62.70 o 
  13   5   5        1.42       14.25     57.71 o 
  14   5   5     2848.52     2864.56    181.90 o 
  15   5   5     3814.10     4101.49    183.66 o 
  16   5   5       56.46      228.73     92.91 o 
  17   5   5     1953.71     2079.69    160.48 o 
  18   5   5      649.81      593.23    168.04 o 
 -20   6   5      114.22      -37.55    104.81 o 
 -19   6   5     1236.10     1285.91    155.85 o 
 -18   6   5      911.76     1083.61    233.40 o 
 -17   6   5       43.40       -8.20     64.58 o 
 -16   6   5       21.35      107.19     58.81 o 
 -15   6   5      743.67      740.49     92.48 o 
 -14   6   5     1478.54     1480.20     65.95 o 
 -13   6   5       87.86       86.26     33.20 o 
 -12   6   5     5888.11     5944.68    134.83 o 
 -11   6   5      121.81      141.23     27.00 o 
 -10   6   5      184.04      162.94     24.25 o 
  -9   6   5     1079.13     1132.60     37.88 o 
  -8   6   5      860.39      818.20     26.88 o 
  -7   6   5     2021.00     1996.06     36.28 o 
  -6   6   5     6940.26     6985.92     89.40 o 
  -5   6   5     6845.77     6736.22     87.51 o 
  -4   6   5     6291.97     5785.74     89.73 o 
  -3   6   5     6385.60     6043.70     74.66 o 
  -2   6   5       62.22       66.84     13.78 o 
  -1   6   5     2665.54     2532.66     48.96 o 
   0   6   5     6120.82     6396.55     88.06 o 
   1   6   5     6235.03     6243.68     94.79 o 
   2   6   5     4630.19     4478.38     72.49 o 
   3   6   5     2455.94     2266.48     56.96 o 
   4   6   5     4463.07     4774.51     80.88 o 
   5   6   5      271.30      277.20     26.42 o 
   6   6   5      102.69      101.73     41.24 o 
   7   6   5     2377.14     2405.61     66.19 o 
   8   6   5     1435.22     1506.16     37.84 o 
   9   6   5     1195.60     1210.29     37.60 o 
  10   6   5     4583.19     4591.33    110.51 o 
  11   6   5      139.89      115.31     29.58 o 
  12   6   5     3856.13     4008.14    129.49 o 
  13   6   5     1261.20     1245.90     98.62 o 
  14   6   5      562.43      359.38    134.89 o 
  15   6   5      163.28      162.93     68.10 o 
  16   6   5     1468.18     1401.44    133.24 o 
  17   6   5      589.05      652.88    107.25 o 
  18   6   5      395.44      453.71    181.66 o 
 -20   7   5      294.47      206.13    181.18 o 
 -19   7   5        3.14      -58.72    135.23 o 
 -18   7   5      648.38      542.54     99.25 o 
 -17   7   5      154.92      110.01     65.58 o 
 -16   7   5     1137.50     1230.24    102.43 o 
 -15   7   5     1787.07     1946.23     99.67 o 
 -14   7   5      104.90       40.14     47.23 o 
 -13   7   5     3527.18     3679.89    103.67 o 
 -12   7   5       83.78       27.29     32.88 o 
 -11   7   5       75.68       70.39     26.21 o 
 -10   7   5      111.37       41.48     23.30 o 
  -9   7   5        2.58       36.01     19.49 o 
  -8   7   5      715.27      735.69     26.04 o 
  -7   7   5     2919.13     2912.27     50.13 o 
  -6   7   5     1077.77     1112.74     26.68 o 
  -5   7   5     3762.30     3659.88     78.09 o 
  -4   7   5     1419.73     1380.94     30.08 o 
  -3   7   5      326.58      258.24     15.42 o 
  -2   7   5     4675.70     4554.62     58.71 o 
  -1   7   5     1484.16     1580.48     36.80 o 
   0   7   5     5673.02     5536.32    111.52 o 
   1   7   5     1061.55     1081.87     25.59 o 
   2   7   5     3218.00     3342.16     95.06 o 
   3   7   5     4246.39     4244.15    132.72 o 
   4   7   5      976.15      917.28     34.87 o 
   5   7   5       85.01      116.74     15.56 o 
   6   7   5       54.74       40.59     16.33 o 
   7   7   5       51.47       10.45     20.41 o 
   8   7   5     2816.28     2873.34     77.22 o 
   9   7   5      909.58     1105.50     49.78 o 
  10   7   5      602.45      600.94     30.37 o 
  11   7   5     5560.89     5891.67    166.30 o 
  12   7   5      183.79      204.45     39.49 o 
  13   7   5     1163.06     1336.78    254.34 o 
  14   7   5      237.76      334.50     65.24 o 
  15   7   5      594.90      516.73     99.48 o 
  16   7   5      127.77      -46.81     70.02 o 
  17   7   5       50.78        6.23     81.36 o 
 -19   8   5       51.78       55.53     97.54 o 
 -18   8   5      442.61      299.04    103.30 o 
 -17   8   5      319.65      314.32     94.47 o 
 -16   8   5        9.72       22.64     66.38 o 
 -15   8   5       60.14       -4.24     53.26 o 
 -14   8   5      392.83      419.39     50.94 o 
 -13   8   5     1495.12     1388.37     70.25 o 
 -12   8   5      707.45      574.20     41.99 o 
 -11   8   5     3500.21     3312.38     89.31 o 
 -10   8   5     2149.36     2129.27     64.82 o 
  -9   8   5      358.29      445.63     27.80 o 
  -8   8   5      516.09      548.93     29.09 o 
  -7   8   5     2466.92     2255.77     45.61 o 
  -6   8   5      119.94      105.27     17.64 o 
  -5   8   5     6542.86     6163.57     95.12 o 
  -4   8   5       24.53       36.65     14.05 o 
  -3   8   5       38.06       18.59     15.57 o 
  -2   8   5      106.51      100.41     11.88 o 
  -1   8   5     1195.28     1290.98     30.93 o 
   0   8   5       12.64       17.11     16.66 o 
   1   8   5     1326.83     1282.93     26.77 o 
   2   8   5     1370.79     1290.92     53.75 o 
   3   8   5     4967.97     4936.92    115.37 o 
   4   8   5     3091.74     3352.48    115.01 o 
   5   8   5     5245.23     5377.02     94.38 o 
   6   8   5     9079.11     9198.98    174.96 o 
   7   8   5      154.36      119.31     23.90 o 
   8   8   5     1237.38     1236.51     48.59 o 
   9   8   5      954.65      896.19     46.97 o 
  10   8   5      230.39      131.39     37.74 o 
  11   8   5      336.30      311.26     49.35 o 
  12   8   5      290.63      417.57     81.46 o 
  13   8   5     1591.13     1659.44    146.46 o 
  14   8   5      511.46      534.74     77.55 o 
  15   8   5       81.08      215.53     85.02 o 
  16   8   5     1823.03     2006.85    160.26 o 
 -19   9   5      654.70     1447.91    392.17 o 
 -18   9   5      867.21      846.17    111.42 o 
 -17   9   5      371.16      221.35     91.57 o 
 -16   9   5       87.45      107.16    108.30 o 
 -15   9   5      144.07       61.25     80.30 o 
 -14   9   5       14.99      -37.60     71.53 o 
 -13   9   5      394.25      464.08     59.57 o 
 -12   9   5      220.14      199.55     37.58 o 
 -11   9   5      210.07      181.47     64.53 o 
 -10   9   5      535.14      486.47     37.59 o 
  -9   9   5      583.71      575.85     32.90 o 
  -8   9   5      192.94      164.44     21.58 o 
  -7   9   5      115.66       79.06     22.96 o 
  -6   9   5      554.83      530.20     29.42 o 
  -5   9   5     1948.32     2020.84     43.70 o 
  -4   9   5      121.71      120.00     18.33 o 
  -3   9   5     3120.59     3155.63     54.15 o 
  -2   9   5     4075.63     3834.51     67.97 o 
  -1   9   5       18.79       32.26     15.60 o 
   0   9   5     1171.45     1228.63     30.66 o 
   1   9   5     1437.09     1377.72     40.54 o 
   2   9   5      303.09      282.41     36.51 o 
   3   9   5     3036.08     3182.62    101.25 o 
   4   9   5      431.76      431.50     43.93 o 
   5   9   5      590.62      506.05     56.08 o 
   6   9   5      873.01      888.94     56.02 o 
   7   9   5      506.09      524.82     31.17 o 
   8   9   5      263.94      267.80     30.01 o 
   9   9   5       75.92       31.18     25.96 o 
  10   9   5      709.02      814.32     61.28 o 
  11   9   5     2347.23     2212.97    105.19 o 
  12   9   5       51.77       26.94     55.94 o 
  13   9   5     1529.38     1576.02    116.80 o 
  14   9   5      282.68      700.35    178.87 o 
  15   9   5        4.93       45.84     77.79 o 
  16   9   5        3.80      -30.98    101.60 o 
 -18  10   5      349.49      590.16    150.15 o 
 -17  10   5     1781.77     1821.98    166.31 o 
 -16  10   5     1813.17     2142.54    240.90 o 
 -15  10   5      362.36      537.19    120.17 o 
 -14  10   5      277.55      276.38     64.59 o 
 -13  10   5      813.47      715.50     83.74 o 
 -12  10   5      302.12      190.52     55.15 o 
 -11  10   5      196.66      161.80     43.72 o 
 -10  10   5      347.13      287.52     54.89 o 
  -9  10   5       11.22        0.24     26.33 o 
  -8  10   5     1361.40     1284.55     49.53 o 
  -7  10   5      919.43      877.85     35.95 o 
  -6  10   5      191.61      143.19     22.20 o 
  -5  10   5       31.85       20.97     15.96 o 
  -4  10   5     1061.24     1022.38     31.85 o 
  -3  10   5     2191.04     2195.63     46.41 o 
  -2  10   5     6372.21     6637.74    120.62 o 
  -1  10   5     1652.44     1663.24     43.03 o 
   0  10   5     1549.80     1529.47     38.37 o 
   1  10   5     1015.35      953.75     48.18 o 
   2  10   5      324.04      254.43     39.13 o 
   3  10   5      531.81      505.37     56.72 o 
   4  10   5     1216.33     1082.65     76.37 o 
   5  10   5      148.49      308.18     70.88 o 
   6  10   5       13.70       39.60     58.11 o 
   7  10   5        1.25      114.82     65.21 o 
   8  10   5       18.50       95.77     35.07 o 
   9  10   5      198.07      241.60     83.16 o 
  10  10   5      648.80      567.31     62.89 o 
  11  10   5       32.34      -65.32     65.32 o 
  12  10   5      354.01      300.18     80.44 o 
  13  10   5      164.06      169.11     59.41 o 
  14  10   5     1347.76     1348.77    156.88 o 
  15  10   5      930.11      896.45    112.96 o 
 -17  11   5       73.01      148.64    135.49 o 
 -16  11   5     1222.95     1184.31    111.10 o 
 -15  11   5      872.49      729.80    212.89 o 
 -14  11   5        9.94       23.35     61.84 o 
 -13  11   5      493.65      500.45     71.61 o 
 -12  11   5      404.25      340.38     59.48 o 
 -11  11   5      247.48      133.01     47.11 o 
 -10  11   5     1304.07     1389.52     97.87 o 
  -9  11   5     1182.34     1149.57     49.42 o 
  -8  11   5     2885.80     3076.87     98.20 o 
  -7  11   5      709.83      660.87     48.81 o 
  -6  11   5      490.71      476.09     35.10 o 
  -5  11   5     2038.81     1957.74     54.68 o 
  -4  11   5        9.40       -9.37     20.70 o 
  -3  11   5      416.87      452.28     43.95 o 
  -2  11   5      440.73      425.93     32.16 o 
  -1  11   5       69.56      115.14     24.33 o 
   0  11   5     3294.71     3434.01     85.54 o 
   1  11   5     1337.53     1387.01     36.02 o 
   2  11   5       48.47       16.92     38.67 o 
   3  11   5      364.81      375.97     54.39 o 
   4  11   5     2412.98     2538.18    113.96 o 
   5  11   5       30.90       69.66     67.79 o 
   6  11   5      500.44      575.63    128.23 o 
   7  11   5     4080.81     4281.23    212.49 o 
   8  11   5     3368.74     2861.28    297.33 o 
   9  11   5      478.10      388.87     27.92 o 
  10  11   5      383.65      401.65     34.43 o 
  11  11   5      750.76      825.12    105.86 o 
  12  11   5      602.30      493.53     77.47 o 
  13  11   5       76.50       65.18     68.97 o 
  14  11   5      375.65      544.01    265.56 o 
 -16  12   5      153.87       29.87     91.36 o 
 -15  12   5        4.49      -23.68     86.21 o 
 -14  12   5       35.73       77.23     78.69 o 
 -13  12   5       40.19       43.23     94.28 o 
 -12  12   5        6.15       22.15     63.54 o 
 -11  12   5      677.13      674.01     79.92 o 
 -10  12   5      499.15      549.11     64.42 o 
  -9  12   5      154.53      133.60     84.70 o 
  -8  12   5     3319.14     3357.06    117.38 o 
  -7  12   5     1462.15     1583.34     66.48 o 
  -6  12   5      155.09      173.60     29.53 o 
  -5  12   5      174.93      119.70     27.74 o 
  -4  12   5       45.18       47.96     19.85 o 
  -3  12   5      468.53      422.40     35.05 o 
  -2  12   5       34.30       26.93     31.96 o 
  -1  12   5       17.91       26.88     21.47 o 
   0  12   5     2419.61     2477.37     70.49 o 
   1  12   5      258.83      238.62     24.23 o 
   2  12   5      153.99       87.53     43.64 o 
   3  12   5      792.40      842.80     65.28 o 
   4  12   5      170.81      144.80     56.80 o 
   5  12   5     1279.71     1265.30    158.73 o 
   6  12   5     1696.47     1464.51    140.03 o 
   7  12   5       26.91       -2.87     74.37 o 
   8  12   5     1610.48     1520.21    136.33 o 
   9  12   5      877.58      880.40    151.08 o 
  10  12   5       91.09       93.66    120.14 o 
  11  12   5      271.76      238.41    147.16 o 
  12  12   5        0.73       -8.57     68.47 o 
  13  12   5       22.00       64.42     59.42 o 
 -14  13   5      110.15      118.75     96.50 o 
 -13  13   5       57.13      -40.54     87.50 o 
 -12  13   5       76.03      -43.24     67.76 o 
 -11  13   5     1308.06     1117.46    102.34 o 
 -10  13   5      221.66      181.93     66.67 o 
  -9  13   5     2206.75     2223.84    132.75 o 
  -8  13   5      501.08      489.42     63.25 o 
  -7  13   5      612.35      434.06     60.34 o 
  -6  13   5      618.04      534.06     61.88 o 
  -5  13   5       28.65      113.28     52.31 o 
  -4  13   5       52.75       29.42     48.81 o 
  -3  13   5      842.14      784.95     55.84 o 
  -2  13   5      538.51      449.27     41.39 o 
  -1  13   5      104.01       65.54     29.28 o 
   0  13   5     1501.87     1544.84     59.95 o 
   1  13   5        0.84       -1.47     16.89 o 
   2  13   5       93.15       -5.34     52.86 o 
   3  13   5        1.39        1.51     60.22 o 
   4  13   5     1223.01     1343.70    116.67 o 
   5  13   5      591.72      626.94     76.02 o 
   6  13   5      271.72      157.66     66.46 o 
   7  13   5      802.28      790.76    108.53 o 
   8  13   5        6.37     -194.22    194.22 o 
   9  13   5       96.46      169.32    163.09 o 
  10  13   5       63.59      348.59    221.61 o 
  11  13   5        2.35       53.53    271.41 o 
 -13  14   5       42.67      128.88     91.11 o 
 -12  14   5      388.51      361.88     95.71 o 
 -11  14   5       16.35       24.91     77.45 o 
 -10  14   5      514.58      314.83     80.82 o 
  -9  14   5      241.48       51.87     81.58 o 
  -8  14   5       32.83       -6.74     65.54 o 
  -7  14   5       41.99       91.84    117.42 o 
  -6  14   5       38.72      -18.31     48.30 o 
  -5  14   5      291.88      316.90     66.15 o 
  -4  14   5     1880.18     2075.10    109.62 o 
  -3  14   5     1596.01     1621.28     88.30 o 
  -2  14   5      828.60      912.51     76.19 o 
  -1  14   5     6520.70     6882.50    284.04 o 
   0  14   5     1347.68     1270.99    130.99 o 
   1  14   5      376.45      348.12     41.16 o 
   2  14   5      603.48      591.40    143.17 o 
   3  14   5      179.16      126.08     79.54 o 
   4  14   5       10.69      -25.02    138.82 o 
   5  14   5      312.17      260.69     99.01 o 
   6  14   5        0.86       57.86    124.66 o 
   7  14   5      810.82      633.79    204.18 o 
   8  14   5       16.20       82.89    112.10 o 
   9  14   5     1076.60     1281.48    193.59 o 
  10  14   5      921.97      999.47    223.47 o 
 -10  15   5      800.21      811.41    100.66 o 
  -9  15   5     4289.29     4514.82    231.57 o 
  -8  15   5      824.70      848.65     90.95 o 
  -7  15   5      378.43      277.34     77.81 o 
  -6  15   5     1025.11     1038.24     98.46 o 
  -5  15   5        2.51       40.91     64.38 o 
  -4  15   5       16.37       12.90     94.16 o 
  -3  15   5        2.26      -29.28     55.20 o 
  -2  15   5      301.38      211.44    107.28 o 
  -1  15   5       13.19       67.27     44.50 o 
   0  15   5      250.81      230.07     44.19 o 
   1  15   5      690.19      797.50    122.35 o 
   2  15   5     1434.73     1363.18    127.92 o 
   3  15   5      136.87       65.01    197.95 o 
   4  15   5     1174.09     1285.63    150.74 o 
   5  15   5      479.51      519.03    116.52 o 
   6  15   5      969.77     1033.81    172.78 o 
   7  15   5     2392.07     3017.16    379.10 o 
  -7  16   5        1.72      182.39    115.01 o 
  -6  16   5      701.53      627.78     87.27 o 
  -5  16   5     1494.98     1415.19    113.18 o 
  -4  16   5      369.00      227.79     56.59 o 
  -3  16   5      106.47       36.58     62.16 o 
  -2  16   5       54.76       41.23     73.72 o 
  -1  16   5      941.04      919.19     79.67 o 
   0  16   5      135.68      181.45     41.06 o 
   1  16   5      401.34      438.42    156.36 o 
   2  16   5        0.37      251.97     96.48 o 
   3  16   5      604.49      665.96    154.85 o 
   4  16   5      487.67      587.94    138.59 o 
 -22   0   6       17.07      160.83    157.93 o 
 -21   0   6      134.55       32.88    120.22 o 
 -20   0   6       87.58      313.11    136.95 o 
 -19   0   6      586.02      849.56    235.92 o 
 -18   0   6     4379.87     4199.87    369.14 o 
 -17   0   6     7479.74     7379.85    312.04 o 
 -16   0   6     1512.36     1537.88    109.52 o 
 -15   0   6     3465.31     3697.49    169.55 o 
 -14   0   6      740.82      812.70     61.68 o 
 -13   0   6       17.15       49.04     55.84 o 
 -12   0   6       15.96      -24.92     33.79 o 
 -11   0   6     1575.53     1622.20     67.37 o 
 -10   0   6     2302.61     2331.80     71.89 o 
  -9   0   6     8201.01     9098.92    192.33 o 
  -8   0   6      619.18      625.75     45.67 o 
  -7   0   6     2900.38     2418.44     53.00 o 
  -6   0   6       61.77       70.73     19.44 o 
  -5   0   6     8371.39     7796.83    149.45 o 
  -4   0   6    13326.92    13315.21    221.62 o 
  -3   0   6      650.20      688.19     25.94 o 
  -2   0   6    47205.14    42299.46    873.92 o 
  -1   0   6   115465.97   123087.76   2594.91 o 
   0   0   6     9999.51    10139.34    178.14 o 
   1   0   6    50284.35    48119.21   1579.54 o 
   2   0   6     2187.79     2092.45     54.52 o 
   3   0   6        1.07       39.58     18.36 o 
   4   0   6     5355.27     5316.03    108.65 o 
   5   0   6     1167.67     1178.12     59.12 o 
   6   0   6     1822.96     1832.53     83.72 o 
   7   0   6     7415.03     7430.57    194.07 o 
   8   0   6    12106.93    11817.43    439.52 o 
   9   0   6    11535.68    11680.25    272.36 o 
  10   0   6      396.62      433.55     42.40 o 
  11   0   6     8936.00     9085.82    260.89 o 
  12   0   6      738.82      892.45     77.15 o 
  13   0   6     5147.86     5002.61    207.12 o 
  14   0   6     3925.37     4142.73    224.39 o 
  15   0   6      270.61      268.63     95.02 o 
  16   0   6       86.93       77.19    187.99 o 
  17   0   6      126.66      186.75    118.27 o 
  18   0   6      313.98      130.72    156.87 o 
 -22   1   6      308.10     -105.77    132.37 o 
 -21   1   6       57.01       81.49     94.70 o 
 -20   1   6      537.41      472.31     85.35 o 
 -19   1   6      407.36      458.76     88.23 o 
 -18   1   6     2300.10     2357.41    110.50 o 
 -17   1   6      821.88      813.19     62.02 o 
 -16   1   6      133.10      117.30     42.98 o 
 -15   1   6      251.92      228.28     42.55 o 
 -14   1   6     2042.61     2148.96     70.28 o 
 -13   1   6       25.38       44.94     25.86 o 
 -12   1   6     4043.19     3959.78    102.99 o 
 -11   1   6      717.35      745.71     35.94 o 
 -10   1   6    10619.66     9802.75    132.15 o 
  -9   1   6     7361.08     7076.30     93.83 o 
  -8   1   6     2481.06     2258.13     55.37 o 
  -7   1   6     4436.80     3981.76     57.44 o 
  -6   1   6      675.62      672.47     20.89 o 
  -5   1   6     4802.67     4472.65     62.82 o 
  -4   1   6     3101.68     2991.03     55.68 o 
  -3   1   6    12597.30    12947.95    175.75 o 
  -2   1   6    19600.11    20319.40    272.01 o 
  -1   1   6    13996.71    14054.55    190.73 o 
   0   1   6     3440.70     3482.66     54.57 o 
   1   1   6    31312.93    30381.23    418.59 o 
   2   1   6      269.91      338.91     16.31 o 
   3   1   6     5193.36     5215.76     85.12 o 
   4   1   6    11373.09    11743.82    158.62 o 
   5   1   6     2598.03     2409.60     44.63 o 
   6   1   6    16852.97    17039.58    290.49 o 
   7   1   6     4387.25     4545.46     72.31 o 
   8   1   6      694.15      701.39     31.26 o 
   9   1   6        3.31       16.97     25.73 o 
  10   1   6       77.25       67.46     24.52 o 
  11   1   6     1440.31     1467.80     55.28 o 
  12   1   6     2059.25     2038.61     76.26 o 
  13   1   6       67.83      104.23     48.72 o 
  14   1   6       97.20       94.46     51.45 o 
  15   1   6      614.48      615.85    105.12 o 
  16   1   6     1506.85     1092.16    197.33 o 
  17   1   6     3147.52     3265.99    232.54 o 
  18   1   6        0.12      -59.61    106.48 o 
 -22   2   6      679.11      600.97    142.67 o 
 -21   2   6      521.40      424.95    103.57 o 
 -20   2   6      210.77      250.03     78.49 o 
 -19   2   6      223.70      211.80     82.09 o 
 -18   2   6       18.08       57.60     58.68 o 
 -17   2   6     1879.01     1682.43    105.95 o 
 -16   2   6       50.08      121.96     54.00 o 
 -15   2   6        8.42       27.32     35.07 o 
 -14   2   6       44.33       53.23     26.73 o 
 -13   2   6        8.70       21.24     27.04 o 
 -12   2   6       73.77       68.24     25.41 o 
 -11   2   6     3405.84     3345.96     67.41 o 
 -10   2   6     4319.45     4112.33     67.62 o 
  -9   2   6     1785.44     1615.12     35.43 o 
  -8   2   6     4723.51     4520.15     73.33 o 
  -7   2   6     3369.43     3287.95     50.59 o 
  -6   2   6     5759.93     5602.85     68.82 o 
  -5   2   6     8151.59     8124.98     94.32 o 
  -4   2   6      108.74      101.31     12.88 o 
  -3   2   6      630.98      697.39     16.76 o 
  -2   2   6     1624.39     1458.14     26.27 o 
  -1   2   6      870.84     1085.45     28.84 o 
   0   2   6     6837.64     6708.04     98.48 o 
   1   2   6     2869.65     2887.84     62.85 o 
   2   2   6     4555.98     3925.41     61.74 o 
   3   2   6     3598.98     3828.49     70.54 o 
   4   2   6     1827.56     1779.95     38.37 o 
   5   2   6    12101.35    12168.19    174.93 o 
   6   2   6     2773.04     2797.23     53.89 o 
   7   2   6     5962.02     6101.48     96.01 o 
   8   2   6      631.02      607.52     31.00 o 
   9   2   6     1201.18     1205.39     39.30 o 
  10   2   6      320.95      393.08     37.14 o 
  11   2   6      235.56      206.09     39.91 o 
  12   2   6     1009.79     1006.13     60.32 o 
  13   2   6     4226.51     4143.97    143.02 o 
  14   2   6      750.74      749.81     66.39 o 
  15   2   6     1075.61      922.16    125.10 o 
  16   2   6     1243.44      984.79    165.58 o 
  17   2   6      158.98      190.98    110.43 o 
  18   2   6      193.72      135.78    135.08 o 
 -22   3   6      876.01     1001.72    169.52 o 
 -21   3   6       48.15      191.38    129.62 o 
 -20   3   6       81.76      218.40     83.96 o 
 -19   3   6      181.60      415.44    175.03 o 
 -18   3   6      205.80      151.71     57.24 o 
 -17   3   6     1203.62     1273.85     69.49 o 
 -16   3   6      886.42      811.27     60.78 o 
 -15   3   6      474.93      391.99     43.55 o 
 -14   3   6     3760.97     3882.70     96.06 o 
 -13   3   6     9432.88     9696.14    178.30 o 
 -12   3   6       37.03       46.89     28.22 o 
 -11   3   6     4520.03     4765.61     83.71 o 
 -10   3   6     4234.63     4404.66     80.16 o 
  -9   3   6       22.15       18.70     18.86 o 
  -8   3   6      734.96      669.22     25.11 o 
  -7   3   6      325.03      388.15     16.66 o 
  -6   3   6     3821.70     3334.02     43.55 o 
  -5   3   6     4078.85     3947.02     50.93 o 
  -4   3   6      393.89      349.32     13.34 o 
  -3   3   6     8847.15     8111.98     97.42 o 
  -2   3   6     4442.47     4519.89     61.29 o 
  -1   3   6    15574.03    15093.58    182.22 o 
   0   3   6     6194.88     6555.73     91.87 o 
   1   3   6       77.43       89.47     18.31 o 
   2   3   6     5585.32     5318.67     75.95 o 
   3   3   6    15246.09    15562.16    201.06 o 
   4   3   6      963.66     1030.49     29.21 o 
   5   3   6      475.59      492.75     23.37 o 
   6   3   6     2962.22     3047.86     59.66 o 
   7   3   6     7805.70     8294.96    129.59 o 
   8   3   6     7858.99     7861.68    129.32 o 
   9   3   6      555.64      564.86     30.85 o 
  10   3   6    12773.61    12840.69    253.61 o 
  11   3   6     3703.81     3785.29    108.14 o 
  12   3   6     1395.31     1344.58     63.23 o 
  13   3   6      745.20      765.50     54.54 o 
  14   3   6     1018.17     1012.99     83.57 o 
  15   3   6       30.78       86.59     67.81 o 
  16   3   6       13.86      -30.11     71.89 o 
  17   3   6       19.82      115.59     78.52 o 
  18   3   6       21.67      -14.06     97.70 o 
 -21   4   6      634.91      803.96    153.20 o 
 -20   4   6       22.40      -79.07     83.13 o 
 -19   4   6      309.37      457.39     82.29 o 
 -18   4   6      273.48      293.07     68.60 o 
 -17   4   6       38.96      -32.23     55.33 o 
 -16   4   6      866.59      726.38     66.77 o 
 -15   4   6       83.19       90.36     37.43 o 
 -14   4   6     2527.07     2621.99     79.57 o 
 -13   4   6      402.27      451.17     34.46 o 
 -12   4   6       54.51       62.75     26.52 o 
 -11   4   6      465.86      440.93     38.03 o 
 -10   4   6      263.10      267.04     23.34 o 
  -9   4   6     1517.41     1360.80     38.17 o 
  -8   4   6      191.14      268.12     18.67 o 
  -7   4   6      798.10      844.03     21.14 o 
  -6   4   6      674.78      484.85     16.15 o 
  -5   4   6     5843.95     6151.32     77.16 o 
  -4   4   6      872.25     1116.32     24.42 o 
  -3   4   6     4459.33     4509.28     66.52 o 
  -2   4   6     9799.58    10032.36    189.53 o 
  -1   4   6     1095.50      994.70     29.15 o 
   0   4   6     5577.98     5742.04     73.63 o 
   1   4   6     1343.24     1437.09     24.55 o 
   2   4   6    15062.50    15421.08    182.14 o 
   3   4   6    11582.75    11705.09    155.96 o 
   4   4   6      303.90      329.97     16.28 o 
   5   4   6     4393.90     4541.49     73.01 o 
   6   4   6      141.10      147.25     16.68 o 
   7   4   6     5447.46     5724.92     91.42 o 
   8   4   6      319.87      309.26     23.98 o 
   9   4   6      797.28      818.47     45.23 o 
  10   4   6      620.64      631.61     46.28 o 
  11   4   6       65.20       67.83     34.43 o 
  12   4   6        8.42       -0.53     42.03 o 
  13   4   6      104.03       92.11     53.41 o 
  14   4   6     2099.23     2011.85    127.56 o 
  15   4   6     2059.42     2157.18    148.61 o 
  16   4   6      577.84      765.09    123.70 o 
  17   4   6      366.56      197.58    101.85 o 
  18   4   6     1973.46     1945.05    195.68 o 
 -21   5   6      145.71      470.91    203.75 o 
 -20   5   6      417.52      366.62    125.70 o 
 -19   5   6       20.77      117.34     91.29 o 
 -18   5   6        0.44       70.27     87.17 o 
 -17   5   6        3.07       16.07     57.39 o 
 -16   5   6      208.72      128.62     45.08 o 
 -15   5   6      178.00       65.86     44.52 o 
 -14   5   6       74.44       89.49     36.25 o 
 -13   5   6       46.82       51.52     32.03 o 
 -12   5   6     1062.14     1107.39     40.96 o 
 -11   5   6      297.68      309.39     30.27 o 
 -10   5   6       34.71        7.89     21.26 o 
  -9   5   6     1104.20     1175.20     37.37 o 
  -8   5   6     2136.58     2126.93     42.02 o 
  -7   5   6      888.74      829.06     25.52 o 
  -6   5   6       14.47      -13.94     13.94 o 
  -5   5   6       41.77       44.81     12.85 o 
  -4   5   6     4745.44     4536.63     61.73 o 
  -3   5   6     3047.50     3110.82     42.01 o 
  -2   5   6     1572.12     1585.33     25.46 o 
  -1   5   6     1767.86     1896.34     32.58 o 
   0   5   6     2248.61     2430.97     48.82 o 
   1   5   6     2057.55     2141.73     66.09 o 
   2   5   6     1145.23     1229.20     36.62 o 
   3   5   6     2189.67     2382.82     51.63 o 
   4   5   6      300.99      331.73     20.44 o 
   5   5   6     1639.78     1577.81     37.68 o 
   6   5   6       92.43       77.75     19.14 o 
   7   5   6      206.07      216.28     17.81 o 
   8   5   6       17.83        6.56     26.16 o 
   9   5   6       79.03       98.99     23.61 o 
  10   5   6       72.26       46.80     24.64 o 
  11   5   6        5.50       -6.67     32.19 o 
  12   5   6      665.99      647.75     53.45 o 
  13   5   6      268.34      189.58     96.46 o 
  14   5   6      185.73       87.23     56.29 o 
  15   5   6      596.72      227.08     71.24 o 
  16   5   6      143.44       -2.68    135.82 o 
  17   5   6      197.79      223.46    243.41 o 
 -20   6   6      456.01      302.29    109.59 o 
 -19   6   6        7.75       80.51     96.99 o 
 -18   6   6      669.55      762.66    115.13 o 
 -17   6   6       82.19       89.42     70.63 o 
 -16   6   6      341.19      252.48     74.95 o 
 -15   6   6     1372.75     1321.85     65.35 o 
 -14   6   6       52.83       52.11     36.48 o 
 -13   6   6      212.08      193.82     35.47 o 
 -12   6   6     1688.64     1771.89     71.65 o 
 -11   6   6     7168.04     7396.42    137.03 o 
 -10   6   6      584.55      508.33     30.12 o 
  -9   6   6      239.43      217.52     23.74 o 
  -8   6   6      550.59      525.30     25.45 o 
  -7   6   6      102.41      115.06     16.53 o 
  -6   6   6     7334.56     7359.10    116.20 o 
  -5   6   6     2087.44     1877.10     35.04 o 
  -4   6   6        5.21      -15.73     15.73 o 
  -3   6   6     1268.94     1389.02     26.04 o 
  -2   6   6      435.48      413.38     13.17 o 
  -1   6   6     6133.01     5965.89     88.70 o 
   0   6   6        2.06      -10.70     13.64 o 
   1   6   6     2004.13     2075.07     40.61 o 
   2   6   6     7549.79     7573.52    138.59 o 
   3   6   6     1612.71     1610.59     33.47 o 
   4   6   6     2276.34     2178.97     52.15 o 
   5   6   6    14215.93    14831.93    227.19 o 
   6   6   6     3311.03     3318.53     68.87 o 
   7   6   6       11.65       -0.04     36.28 o 
   8   6   6      726.50      695.63     29.31 o 
   9   6   6      772.04      754.27     35.49 o 
  10   6   6     3398.03     3351.56     94.69 o 
  11   6   6      747.97      738.49     40.18 o 
  12   6   6     1751.64     1843.91     90.87 o 
  13   6   6      583.95      401.51     79.55 o 
  14   6   6      631.92      698.93     91.36 o 
  15   6   6      462.50      599.89     87.39 o 
  16   6   6      177.16      177.96    104.35 o 
  17   6   6      122.83      178.28    110.43 o 
 -20   7   6      117.23       91.43     97.50 o 
 -19   7   6      967.43      862.76    118.74 o 
 -18   7   6      742.47      643.28    109.66 o 
 -17   7   6       57.71      135.62    120.04 o 
 -16   7   6      218.77      260.51     59.66 o 
 -15   7   6      257.87      143.77     55.14 o 
 -14   7   6     3926.92     4130.88    123.96 o 
 -13   7   6     3541.42     3636.33    103.36 o 
 -12   7   6      236.45      179.01     33.11 o 
 -11   7   6       85.08       58.77     30.65 o 
 -10   7   6      278.22      250.26     27.28 o 
  -9   7   6      536.34      552.05     26.53 o 
  -8   7   6      590.76      620.80     25.84 o 
  -7   7   6      149.45      179.53     19.91 o 
  -6   7   6      513.19      432.98     22.09 o 
  -5   7   6     3247.06     3225.94     80.28 o 
  -4   7   6      917.72      883.47     23.72 o 
  -3   7   6     3198.70     3151.94     51.69 o 
  -2   7   6     2608.15     2322.88     38.55 o 
  -1   7   6      620.19      600.24     20.28 o 
   0   7   6      216.59      238.06     35.26 o 
   1   7   6     1366.49     1391.24     37.79 o 
   2   7   6    10546.11    10924.86    222.44 o 
   3   7   6     6783.17     6675.26    127.17 o 
   4   7   6      599.87      642.48     31.55 o 
   5   7   6        2.61       42.12     23.68 o 
   6   7   6     2084.94     2205.05     54.82 o 
   7   7   6     2155.21     2124.18     64.75 o 
   8   7   6      784.53      764.41     50.30 o 
   9   7   6      155.88      128.23     66.98 o 
  10   7   6     6175.33     6296.89    162.67 o 
  11   7   6      801.97      740.12     38.42 o 
  12   7   6      988.08      870.05     68.50 o 
  13   7   6     1786.80     1738.79    124.38 o 
  14   7   6      136.62      125.71     84.87 o 
  15   7   6      255.26      338.01     80.31 o 
  16   7   6       60.19        8.05     85.73 o 
 -19   8   6      138.48      157.70     94.00 o 
 -18   8   6       45.51      -77.78     77.78 o 
 -17   8   6      432.06      437.60    109.60 o 
 -16   8   6      159.00      137.60    111.66 o 
 -15   8   6     1575.93     1530.32     90.93 o 
 -14   8   6       22.29      -48.19     48.96 o 
 -13   8   6     2723.06     2771.74    103.80 o 
 -12   8   6       16.26      -35.10     35.10 o 
 -11   8   6     1873.40     1956.29     57.66 o 
 -10   8   6      172.97      135.39     26.33 o 
  -9   8   6      591.20      545.31     28.30 o 
  -8   8   6      248.19      253.14     22.30 o 
  -7   8   6     6335.14     6050.92     98.78 o 
  -6   8   6     6442.79     6554.67    104.53 o 
  -5   8   6        2.21        4.19     17.03 o 
  -4   8   6      704.15      666.26     26.04 o 
  -3   8   6       43.86       26.21     12.92 o 
  -2   8   6     1203.58     1286.37     31.85 o 
  -1   8   6        2.41       38.78     15.12 o 
   0   8   6     3704.52     3709.41     59.19 o 
   1   8   6     1188.80     1247.36     44.46 o 
   2   8   6     1794.95     1722.88     66.09 o 
   3   8   6     1422.33     1450.56     62.42 o 
   4   8   6     1340.22     1461.47     68.18 o 
   5   8   6       87.23       55.32     20.51 o 
   6   8   6     1156.14     1171.30     53.24 o 
   7   8   6      158.40      133.37     36.62 o 
   8   8   6     1539.23     1590.75     53.73 o 
   9   8   6     3284.57     3242.17    108.80 o 
  10   8   6     3050.40     3072.05    153.48 o 
  11   8   6       26.84       74.08     36.21 o 
  12   8   6       44.14       58.83     75.93 o 
  13   8   6       96.23       72.11     62.39 o 
  14   8   6       97.20      211.40    111.45 o 
  15   8   6      151.30      261.40    114.44 o 
  16   8   6      452.10      412.31    119.19 o 
 -19   9   6       66.27       49.78    120.80 o 
 -18   9   6       11.40       79.41    105.20 o 
 -17   9   6      471.35      236.91    116.83 o 
 -16   9   6      485.72      443.13     77.00 o 
 -15   9   6     1523.54     1572.24    116.91 o 
 -14   9   6     2033.49     1939.82    110.82 o 
 -13   9   6       66.15       -5.05     47.43 o 
 -12   9   6     1759.39     1787.93     68.98 o 
 -11   9   6      360.96      385.22     37.17 o 
 -10   9   6     2420.43     2563.35     69.91 o 
  -9   9   6       23.99       60.18     26.90 o 
  -8   9   6      357.92      352.19     27.30 o 
  -7   9   6     4788.24     5010.46     94.27 o 
  -6   9   6     2790.12     2828.66     64.11 o 
  -5   9   6     4521.05     4674.78     76.87 o 
  -4   9   6      934.44      913.57     28.97 o 
  -3   9   6       69.23       68.48     14.36 o 
  -2   9   6       68.70       74.05     18.52 o 
  -1   9   6      295.99      277.57     18.72 o 
   0   9   6     1352.74     1328.00     29.95 o 
   1   9   6    18888.37    19540.34    367.63 o 
   2   9   6     2679.90     2854.07     89.16 o 
   3   9   6     4829.63     4991.97    142.41 o 
   4   9   6     9428.11     9677.40    271.94 o 
   5   9   6      904.54     1018.02     76.63 o 
   6   9   6    10508.61    10741.69    270.03 o 
   7   9   6       11.89       15.66     34.91 o 
   8   9   6     3969.41     3878.59    123.38 o 
   9   9   6      150.47      177.07     37.66 o 
  10   9   6       86.85       69.43     32.88 o 
  11   9   6      330.29      266.23     52.63 o 
  12   9   6      362.66      342.43     73.07 o 
  13   9   6      200.54       88.70    186.56 o 
  14   9   6      612.95      561.12    109.48 o 
  15   9   6       38.36       70.40    121.06 o 
 -18  10   6     1212.15     1136.46    226.59 o 
 -17  10   6     2733.20     2730.26    234.50 o 
 -16  10   6       92.06      205.25    119.98 o 
 -15  10   6     1886.52     1770.65    114.00 o 
 -14  10   6     1243.84     1240.60     92.94 o 
 -13  10   6     1167.65     1120.48     82.91 o 
 -12  10   6      808.32      860.35     65.86 o 
 -11  10   6      152.20      141.69     41.34 o 
 -10  10   6      657.13      750.55     48.84 o 
  -9  10   6        2.46       -6.98     31.12 o 
  -8  10   6      436.63      410.93     34.30 o 
  -7  10   6      934.65      996.42     39.44 o 
  -6  10   6     1988.76     1923.52     63.43 o 
  -5  10   6     3348.68     3348.50     66.94 o 
  -4  10   6     3120.24     3233.97     65.76 o 
  -3  10   6       67.26       55.46     17.89 o 
  -2  10   6     4150.53     4363.43     84.57 o 
  -1  10   6     3656.76     3712.26     70.28 o 
   0  10   6     1991.29     1896.23     50.22 o 
   1  10   6     2779.60     2699.04     94.13 o 
   2  10   6       26.81       51.03     37.10 o 
   3  10   6      350.42      297.14     60.69 o 
   4  10   6      152.74      195.52     60.91 o 
   5  10   6      100.63       54.29     57.62 o 
   6  10   6     1444.15     1497.76    105.52 o 
   7  10   6      105.05        8.32     84.42 o 
   8  10   6     1140.78     1052.24     45.09 o 
   9  10   6     2270.60     2303.35     91.83 o 
  10  10   6      352.34      426.51     89.13 o 
  11  10   6     4050.91     4185.62    245.21 o 
  12  10   6     1388.57     1300.37    100.96 o 
  13  10   6      536.68      416.11     70.33 o 
  14  10   6     1267.60     1238.64    119.84 o 
 -17  11   6        9.57      124.53    100.47 o 
 -16  11   6      901.42      599.68    104.92 o 
 -15  11   6      165.40      178.04     82.11 o 
 -14  11   6       74.51       84.73     73.71 o 
 -13  11   6       16.17        4.13     73.73 o 
 -12  11   6     1858.78     1966.45    139.41 o 
 -11  11   6      242.01      197.49     58.40 o 
 -10  11   6      641.59      616.39     57.61 o 
  -9  11   6     2880.71     2800.90     99.08 o 
  -8  11   6       26.07       21.11     28.73 o 
  -7  11   6      773.80      711.18     40.91 o 
  -6  11   6        2.64       11.00     22.17 o 
  -5  11   6     1493.98     1512.23     49.75 o 
  -4  11   6      154.34      151.71     20.30 o 
  -3  11   6     3364.15     3462.16     81.17 o 
  -2  11   6      428.33      369.16     27.85 o 
  -1  11   6      900.99      987.31     35.60 o 
   0  11   6     1048.03     1024.73     35.82 o 
   1  11   6      248.28      168.81     41.61 o 
   2  11   6        3.78      -39.64     39.64 o 
   3  11   6     1913.69     1937.88    102.32 o 
   4  11   6     2488.04     2484.60    141.70 o 
   5  11   6      229.52      251.69     73.07 o 
   6  11   6     2933.33     3183.93    175.65 o 
   7  11   6      610.10      417.69     86.07 o 
   8  11   6      620.34      616.02    117.03 o 
   9  11   6      125.44      108.80    105.20 o 
  10  11   6     1067.27     1090.10     58.20 o 
  11  11   6       10.32      -30.28     36.77 o 
  12  11   6     1563.72     1572.55    137.57 o 
  13  11   6      209.07      168.79    105.47 o 
 -16  12   6      205.59      221.95     99.94 o 
 -15  12   6      165.56      208.87     82.22 o 
 -14  12   6       77.14       33.72    116.82 o 
 -13  12   6      108.92        9.42    131.04 o 
 -12  12   6      139.92       59.60     68.16 o 
 -11  12   6     2179.88     2349.25    142.94 o 
 -10  12   6      181.45      154.08     67.63 o 
  -9  12   6     1859.20     1618.89    147.53 o 
  -8  12   6     5080.71     5272.33    196.78 o 
  -7  12   6      845.95      859.71     74.52 o 
  -6  12   6      198.90      230.63     44.82 o 
  -5  12   6        2.15       15.99     23.92 o 
  -4  12   6     1518.86     1418.63     60.56 o 
  -3  12   6      243.17      290.38     34.52 o 
  -2  12   6      646.47      647.86     41.27 o 
  -1  12   6        6.14       -9.27     31.76 o 
   0  12   6     1315.34     1299.84     40.08 o 
   1  12   6       53.83       30.27     48.85 o 
   2  12   6     1691.85     1722.01    104.22 o 
   3  12   6     2476.41     2356.82    120.24 o 
   4  12   6     3777.94     3835.82    190.54 o 
   5  12   6     5696.34     6264.55    282.07 o 
   6  12   6      113.28       44.24     88.57 o 
   7  12   6     4702.25     4625.85    273.03 o 
   8  12   6     3345.06     3420.27    573.94 o 
   9  12   6      358.78      412.01    112.68 o 
  10  12   6        0.32      -89.79     89.79 o 
  11  12   6      347.85      480.43    171.87 o 
  12  12   6       84.89      318.71    194.22 o 
 -14  13   6       79.20      130.51     79.10 o 
 -13  13   6      147.48      184.44     73.10 o 
 -12  13   6      121.99       83.39     97.13 o 
 -11  13   6       12.09       18.20    106.93 o 
 -10  13   6       70.01       25.92     78.59 o 
  -9  13   6      141.79      -42.06     56.20 o 
  -8  13   6       71.49      100.69     59.88 o 
  -7  13   6       81.77      -19.21     45.55 o 
  -6  13   6      186.12      251.87     63.96 o 
  -5  13   6      825.24      668.93     47.20 o 
  -4  13   6      271.71      235.34     54.45 o 
  -3  13   6     2074.77     2188.98     79.57 o 
  -2  13   6       40.96       58.86     28.39 o 
  -1  13   6     4520.27     4649.14    147.44 o 
   0  13   6     7386.15     7859.41    197.39 o 
   1  13   6      520.35      473.01     63.04 o 
   2  13   6      473.34      347.77     84.00 o 
   3  13   6       64.40        8.47     86.67 o 
   4  13   6       96.49      185.60     72.31 o 
   5  13   6      259.34      280.27     87.78 o 
   6  13   6       33.94       39.37     87.91 o 
   7  13   6      936.56     1074.42    217.87 o 
   8  13   6      577.95      517.91    176.79 o 
   9  13   6      401.23      588.88    271.41 o 
  10  13   6     1558.81     1404.34    311.24 o 
  11  13   6      210.32      224.10    176.79 o 
 -12  14   6       84.10      -63.84     63.84 o 
 -11  14   6        3.65       88.48     66.24 o 
 -10  14   6        3.56       -3.51     64.73 o 
  -9  14   6      528.81      533.90     67.19 o 
  -8  14   6      644.50      538.81    107.10 o 
  -7  14   6        6.83       31.29     57.73 o 
  -6  14   6      164.70      215.31     64.13 o 
  -5  14   6      483.71      538.30     78.20 o 
  -4  14   6     1203.09     1221.74     90.36 o 
  -3  14   6      371.41      281.68     49.99 o 
  -2  14   6        0.97      167.90     72.23 o 
  -1  14   6       38.30       90.83     29.62 o 
   0  14   6      387.90      424.74     45.17 o 
   1  14   6        1.87       23.69    117.34 o 
   2  14   6      769.72      811.64    114.72 o 
   3  14   6      792.63      810.49    135.13 o 
   4  14   6       32.63      -34.45     87.18 o 
   5  14   6       10.19     -116.26    116.26 o 
   6  14   6      108.13       19.67    118.27 o 
   7  14   6      201.22      195.04    102.56 o 
   8  14   6      134.18      419.56    296.31 o 
   9  14   6       74.98       54.95    131.11 o 
 -10  15   6        5.98       16.37     75.61 o 
  -9  15   6        2.36       76.12     82.48 o 
  -8  15   6      165.78      167.50     67.63 o 
  -7  15   6      164.60      222.73     74.48 o 
  -6  15   6       46.15        7.89     57.87 o 
  -5  15   6      222.96      167.36     75.83 o 
  -4  15   6      703.31      747.08     88.48 o 
  -3  15   6      318.17      268.21     74.04 o 
  -2  15   6      617.90      721.37     62.35 o 
  -1  15   6      200.04       97.55     38.89 o 
   0  15   6       13.22      -76.03     98.28 o 
   1  15   6      505.20      513.93     88.93 o 
   2  15   6      179.65      341.82    145.10 o 
   3  15   6      659.13      790.21    228.45 o 
   4  15   6     1426.71     1363.91    187.72 o 
   5  15   6      145.27      -23.33    152.50 o 
   6  15   6       93.15       55.78    246.51 o 
   7  15   6       52.09       40.71    143.93 o 
  -7  16   6      314.64      282.70     82.93 o 
  -6  16   6       10.76       91.87    102.61 o 
  -5  16   6      193.62      299.72     97.53 o 
  -4  16   6      380.23      282.46     85.94 o 
  -3  16   6       57.35      104.61     82.12 o 
  -2  16   6        6.08       54.72     51.38 o 
  -1  16   6       23.49       29.80     79.61 o 
   0  16   6      138.71      214.60     97.84 o 
   1  16   6      470.24      280.21     99.98 o 
   2  16   6      168.19      265.63    137.86 o 
   3  16   6      491.08      495.95    194.84 o 
 -22   1   7        1.04      379.24    188.14 o 
 -21   1   7      259.36      304.70    107.28 o 
 -20   1   7      679.45      809.54    103.89 o 
 -19   1   7      185.97       95.32     63.14 o 
 -18   1   7      451.87      524.08     61.39 o 
 -17   1   7     5454.71     5841.65    188.46 o 
 -16   1   7     2981.44     2918.90    104.86 o 
 -15   1   7      343.17      270.62     33.74 o 
 -14   1   7      529.14      539.63     38.53 o 
 -13   1   7     1149.16     1142.03     46.81 o 
 -12   1   7       33.79       25.98     21.01 o 
 -11   1   7      248.49      293.33     24.80 o 
 -10   1   7       17.15       41.74     21.40 o 
  -9   1   7      326.71      375.34     22.70 o 
  -8   1   7      173.55       90.25     16.90 o 
  -7   1   7      470.18      638.05     21.20 o 
  -6   1   7       73.84       18.83     17.29 o 
  -5   1   7      318.85      349.84     15.68 o 
  -4   1   7     3216.74     2815.66     42.09 o 
  -3   1   7     2225.72     2300.27     38.16 o 
  -2   1   7      874.36      808.35     20.63 o 
  -1   1   7    71716.32    72165.90    954.30 o 
   0   1   7    17900.50    17878.75    410.25 o 
   1   1   7     1420.77     1623.54     38.89 o 
   2   1   7     4371.83     4593.45    116.63 o 
   3   1   7     5270.55     5258.71    134.81 o 
   4   1   7     2369.96     2645.89     89.20 o 
   5   1   7      361.09      381.86     20.68 o 
   6   1   7     1429.61     1475.26     38.17 o 
   7   1   7     4048.42     4048.02     72.14 o 
   8   1   7      444.39      432.92     38.50 o 
   9   1   7     3161.14     3228.78     92.23 o 
  10   1   7      857.96      884.83     49.97 o 
  11   1   7      200.90      160.42     40.56 o 
  12   1   7     2094.04     2100.82     83.33 o 
  13   1   7       49.63       69.86     45.27 o 
  14   1   7       13.81       24.26     59.29 o 
  15   1   7     1457.36     1433.30    155.90 o 
  16   1   7      909.86      790.67    118.21 o 
  17   1   7      455.14      537.83    159.36 o 
  18   1   7        0.39      190.48    112.05 o 
 -22   2   7      355.11      361.04    132.48 o 
 -21   2   7       79.36       76.90     91.87 o 
 -20   2   7      184.23      122.65     80.13 o 
 -19   2   7        6.56      -51.15     65.99 o 
 -18   2   7      193.62      239.32     67.21 o 
 -17   2   7      579.46      540.61     59.11 o 
 -16   2   7      353.21      348.23     47.91 o 
 -15   2   7      102.47      124.76     35.35 o 
 -14   2   7      515.56      497.84     38.95 o 
 -13   2   7      115.37      116.44     32.34 o 
 -12   2   7     5198.01     5474.81    103.51 o 
 -11   2   7       10.48       -7.64     20.57 o 
 -10   2   7     2107.08     2118.58     44.96 o 
  -9   2   7    17595.15    16537.56    219.98 o 
  -8   2   7     7782.08     7997.08    110.79 o 
  -7   2   7      243.45      314.24     22.29 o 
  -6   2   7     5652.26     5553.39     76.49 o 
  -5   2   7     1595.83     1551.52     27.75 o 
  -4   2   7       43.69       69.30     13.18 o 
  -3   2   7       68.42       89.93     18.75 o 
  -2   2   7      711.65      642.87     17.12 o 
  -1   2   7     2811.82     2944.38     44.95 o 
   0   2   7      999.97     1006.79     27.61 o 
   1   2   7    24684.21    25143.69    373.98 o 
   2   2   7     3509.22     3229.34     56.86 o 
   3   2   7     3257.17     3313.89     72.56 o 
   4   2   7     7278.13     7046.36    100.54 o 
   5   2   7      597.89      618.60     23.95 o 
   6   2   7     8147.06     8667.86    127.92 o 
   7   2   7    13087.45    13454.70    200.67 o 
   8   2   7     2733.29     2803.93     65.17 o 
   9   2   7        2.75       33.75     27.67 o 
  10   2   7      359.03      411.75     38.59 o 
  11   2   7     1086.18      972.83     66.07 o 
  12   2   7      272.34      296.24     46.77 o 
  13   2   7      293.07      322.98     63.92 o 
  14   2   7       10.81       90.90     53.19 o 
  15   2   7     1472.75     1603.36    179.38 o 
  16   2   7       51.45       69.13     75.49 o 
  17   2   7     1185.87     1226.73    270.78 o 
  18   2   7      508.45      538.63    127.42 o 
 -22   3   7        4.01     -111.60    111.60 o 
 -21   3   7        4.54      132.87    125.27 o 
 -20   3   7       14.16      -75.16     75.16 o 
 -19   3   7       85.31       35.72     71.79 o 
 -18   3   7      135.70      122.48     87.10 o 
 -17   3   7     3217.87     3430.56    123.97 o 
 -16   3   7     2162.28     2213.02    103.29 o 
 -15   3   7       20.70       25.76     37.33 o 
 -14   3   7      106.39       29.38     34.77 o 
 -13   3   7     1015.47      963.70     40.59 o 
 -12   3   7     1843.72     1863.12     50.61 o 
 -11   3   7     1299.50     1244.98     50.64 o 
 -10   3   7     6635.94     6927.96    106.40 o 
  -9   3   7     3690.18     3871.66     73.00 o 
  -8   3   7     1717.10     1737.73     35.06 o 
  -7   3   7       33.46       10.92     16.51 o 
  -6   3   7    11178.89    11260.46    134.02 o 
  -5   3   7      949.55      968.67     21.56 o 
  -4   3   7     1971.00     1995.83     34.50 o 
  -3   3   7       28.63       76.13     13.20 o 
  -2   3   7    12673.19    12300.97    169.38 o 
  -1   3   7    14195.05    13912.43    197.14 o 
   0   3   7      289.66      276.99     16.74 o 
   1   3   7       36.54       19.98     23.17 o 
   2   3   7      991.35     1062.50     42.06 o 
   3   3   7     9355.72     9216.20    126.83 o 
   4   3   7     2054.89     2138.87     46.23 o 
   5   3   7     6067.39     6009.38     97.62 o 
   6   3   7     1112.99     1141.67     33.96 o 
   7   3   7      687.93      729.51     39.86 o 
   8   3   7        2.17       -6.08     23.79 o 
   9   3   7     2536.56     2622.91     63.81 o 
  10   3   7     2741.63     2789.15     78.18 o 
  11   3   7     1296.62     1289.02     53.53 o 
  12   3   7     1068.07     1067.70     62.96 o 
  13   3   7      512.61      388.57     60.22 o 
  14   3   7     1628.17     1836.73    164.49 o 
  15   3   7      821.79      954.61    181.57 o 
  16   3   7       24.48      -36.32     71.07 o 
  17   3   7      203.47      236.02    203.55 o 
 -21   4   7     1104.05     1253.64    133.92 o 
 -20   4   7       76.15      -99.95     99.95 o 
 -19   4   7      416.90      283.43    100.37 o 
 -18   4   7     3013.51     3484.15    172.11 o 
 -17   4   7       67.73        7.97     51.83 o 
 -16   4   7     2862.54     2763.53    105.34 o 
 -15   4   7      339.35      415.56     48.22 o 
 -14   4   7     1159.90     1180.65     58.16 o 
 -13   4   7     6530.10     6750.78    148.84 o 
 -12   4   7      852.35      853.04     38.37 o 
 -11   4   7      458.21      430.37     29.39 o 
 -10   4   7     1161.52     1218.86     36.35 o 
  -9   4   7     5331.93     5534.95     88.61 o 
  -8   4   7        8.08       23.30     14.94 o 
  -7   4   7     1875.21     1997.46     33.11 o 
  -6   4   7       21.76       -5.30     11.37 o 
  -5   4   7    22814.68    22136.38    265.45 o 
  -4   4   7     3699.30     3687.54     54.37 o 
  -3   4   7    21719.88    21289.54    281.42 o 
  -2   4   7    11381.97    11535.00    174.08 o 
  -1   4   7      155.37      169.46     12.74 o 
   0   4   7    10001.77     9610.85    118.40 o 
   1   4   7     2564.13     2615.97     42.34 o 
   2   4   7      951.37      899.49     21.03 o 
   3   4   7     5324.37     5320.97     86.17 o 
   4   4   7      376.52      404.56     19.65 o 
   5   4   7     3150.76     3040.75     59.53 o 
   6   4   7     5372.30     5563.03     92.18 o 
   7   4   7      104.65       88.96     21.93 o 
   8   4   7     6805.94     7108.47    135.31 o 
   9   4   7     1076.11     1144.83     53.65 o 
  10   4   7     5187.92     5040.68    132.02 o 
  11   4   7     7150.99     7335.59    227.90 o 
  12   4   7      662.15      599.60     66.03 o 
  13   4   7      215.51      363.29     62.22 o 
  14   4   7      160.41      179.54     63.60 o 
  15   4   7        9.91      153.80     93.87 o 
  16   4   7        6.71        8.61     91.99 o 
  17   4   7      276.50       51.31     96.48 o 
 -21   5   7     3025.38     3285.91    236.05 o 
 -20   5   7      814.02      718.01    131.38 o 
 -19   5   7       65.68      111.22     86.74 o 
 -18   5   7      205.99      104.90     67.02 o 
 -17   5   7       83.69      -39.54     64.17 o 
 -16   5   7      329.45      335.66     54.25 o 
 -15   5   7      539.53      518.90     54.60 o 
 -14   5   7      402.87      343.67     52.35 o 
 -13   5   7     2282.99     2289.82     78.84 o 
 -12   5   7     4084.78     4181.23    119.36 o 
 -11   5   7     1490.24     1593.88     48.86 o 
 -10   5   7     3227.67     3117.17     64.40 o 
  -9   5   7       31.08       20.69     21.29 o 
  -8   5   7     8340.69     8082.30    105.84 o 
  -7   5   7      388.14      468.43     21.18 o 
  -6   5   7     9687.61     9837.75    123.57 o 
  -5   5   7    15259.42    15560.99    201.54 o 
  -4   5   7     1034.26      912.21     25.22 o 
  -3   5   7     1877.01     1885.21     34.98 o 
  -2   5   7     2213.85     2107.63     32.66 o 
  -1   5   7       11.52       25.42     12.20 o 
   0   5   7    15664.01    15098.63    200.43 o 
   1   5   7      862.98      832.10     28.94 o 
   2   5   7     5025.10     5023.77     89.54 o 
   3   5   7    23188.03    22323.79    348.67 o 
   4   5   7       48.06       31.84     21.97 o 
   5   5   7    12357.66    12759.22    210.10 o 
   6   5   7     5507.97     5306.79     88.84 o 
   7   5   7     1588.56     1569.76     39.60 o 
   8   5   7     1438.52     1463.94     44.63 o 
   9   5   7       22.55       50.26     21.32 o 
  10   5   7      482.76      555.06     47.06 o 
  11   5   7       37.92      106.51     35.53 o 
  12   5   7      225.76      222.57     70.55 o 
  13   5   7     5038.33     4854.54    230.34 o 
  14   5   7      510.80      441.96     73.34 o 
  15   5   7      347.97       92.57     98.41 o 
  16   5   7     1762.66     1910.82    151.63 o 
  17   5   7       16.53       66.65    147.17 o 
 -20   6   7      248.63      208.07    111.58 o 
 -19   6   7      285.48      272.99     98.52 o 
 -18   6   7      159.17       99.79    107.35 o 
 -17   6   7        8.89       72.39     94.52 o 
 -16   6   7     1585.23     1814.33    103.15 o 
 -15   6   7      364.33      303.46     56.87 o 
 -14   6   7     1760.89     1843.47     76.15 o 
 -13   6   7     9998.33    10533.64    209.30 o 
 -12   6   7       43.39       28.85     33.59 o 
 -11   6   7      183.83      163.27     28.06 o 
 -10   6   7       49.50       69.31     22.73 o 
  -9   6   7     1410.88     1401.95     35.43 o 
  -8   6   7     1616.25     1516.14     34.32 o 
  -7   6   7     4145.72     4172.37     66.51 o 
  -6   6   7       33.36       10.14     16.42 o 
  -5   6   7    18698.55    18761.65    254.29 o 
  -4   6   7     1522.59     1415.12     43.53 o 
  -3   6   7     6112.89     6380.25     82.00 o 
  -2   6   7     5122.47     5342.62     71.64 o 
  -1   6   7     5161.61     5373.01     92.81 o 
   0   6   7     5014.77     4973.77     87.92 o 
   1   6   7     2992.81     2977.44     55.83 o 
   2   6   7    10041.46     9876.73    161.67 o 
   3   6   7      555.34      545.21     22.30 o 
   4   6   7      829.45      827.13     42.43 o 
   5   6   7       41.16       -5.08     17.42 o 
   6   6   7     1671.18     1583.50     47.12 o 
   7   6   7       74.37        3.73     21.38 o 
   8   6   7     3516.58     3633.48     80.80 o 
   9   6   7     1200.24     1240.24     47.62 o 
  10   6   7     1692.04     1684.93     91.46 o 
  11   6   7     2136.25     2155.49     90.13 o 
  12   6   7       28.83       60.53     77.94 o 
  13   6   7       94.57       35.80     72.67 o 
  14   6   7        7.77      -49.02     71.64 o 
  15   6   7      498.27      688.32    112.51 o 
  16   6   7       18.45       58.50     94.96 o 
 -20   7   7       49.28      126.42     97.40 o 
 -19   7   7      708.33      811.52    120.69 o 
 -18   7   7       77.48       85.82    140.29 o 
 -17   7   7      809.84      847.49     98.20 o 
 -16   7   7       26.27       63.81     54.87 o 
 -15   7   7     1324.49     1299.82     77.54 o 
 -14   7   7     1510.10     1596.63     74.56 o 
 -13   7   7      846.70      892.16     55.49 o 
 -12   7   7     1631.14     1590.54     65.03 o 
 -11   7   7      300.63      281.35     26.97 o 
 -10   7   7      265.74      242.49     26.33 o 
  -9   7   7       21.45      -14.38     17.40 o 
  -8   7   7     1246.29     1280.13     34.40 o 
  -7   7   7     1275.64     1189.66     33.73 o 
  -6   7   7    12289.29    12615.85    163.19 o 
  -5   7   7      380.13      342.89     21.17 o 
  -4   7   7     7227.55     6831.27    127.84 o 
  -3   7   7     4638.43     4474.21     65.40 o 
  -2   7   7      201.95      144.53     10.23 o 
  -1   7   7    10817.07    11316.62    174.79 o 
   0   7   7     1209.72     1200.58     31.32 o 
   1   7   7     8369.31     8885.21    148.57 o 
   2   7   7     1080.65     1074.94     32.98 o 
   3   7   7     2600.18     2578.81     49.80 o 
   4   7   7      225.42      234.10     15.97 o 
   5   7   7        2.24      -12.72     18.68 o 
   6   7   7     1024.77      989.13     56.09 o 
   7   7   7      609.71      631.03     46.41 o 
   8   7   7       55.17      124.39     41.27 o 
   9   7   7     1874.76     1796.33     79.72 o 
  10   7   7     2728.30     2721.87    101.66 o 
  11   7   7      360.21      366.64     74.97 o 
  12   7   7     2180.22     2336.80    139.54 o 
  13   7   7      277.39      212.77     74.08 o 
  14   7   7      451.95      414.31     86.63 o 
  15   7   7      137.13      145.60    110.32 o 
  16   7   7      554.05      537.74    105.63 o 
 -19   8   7      208.01        2.11     75.56 o 
 -18   8   7       65.92       30.07     98.36 o 
 -17   8   7      246.73      224.08     88.97 o 
 -16   8   7       76.37       66.24     62.26 o 
 -15   8   7       59.44       14.90     60.38 o 
 -14   8   7        6.27       -0.40     70.76 o 
 -13   8   7      206.89      189.02     45.61 o 
 -12   8   7     3934.66     4136.27    100.99 o 
 -11   8   7     2252.31     2322.51     70.73 o 
 -10   8   7      742.73      742.94     36.82 o 
  -9   8   7     2567.45     2460.12     57.21 o 
  -8   8   7      764.85      793.09     33.13 o 
  -7   8   7     2100.80     2090.22     46.43 o 
  -6   8   7     5754.43     5746.92     96.29 o 
  -5   8   7       45.45       69.23     16.69 o 
  -4   8   7     1746.89     1786.73     38.05 o 
  -3   8   7       24.81        4.20     11.88 o 
  -2   8   7      483.84      452.73     22.37 o 
  -1   8   7     1915.22     1967.10     41.42 o 
   0   8   7      576.10      649.10     29.71 o 
   1   8   7     6230.65     6396.10    104.94 o 
   2   8   7     3816.86     3905.61    107.20 o 
   3   8   7      938.53     1020.73     65.87 o 
   4   8   7    11366.23    11529.63    319.85 o 
   5   8   7     2711.78     2705.88     65.37 o 
   6   8   7      475.73      458.09     26.14 o 
   7   8   7     2659.35     2662.01     79.33 o 
   8   8   7      669.68      672.84     70.65 o 
   9   8   7       45.05       14.35     33.96 o 
  10   8   7     1039.97      941.83     64.67 o 
  11   8   7      824.88      800.00     82.90 o 
  12   8   7      277.14      157.86     57.95 o 
  13   8   7      429.28      305.09     76.86 o 
  14   8   7     1257.12     1220.31    112.48 o 
  15   8   7      888.74      895.28    112.68 o 
 -19   9   7      218.64       79.83    123.12 o 
 -18   9   7        6.95     -102.54    115.89 o 
 -17   9   7      585.03      559.90    109.15 o 
 -16   9   7       81.27       -4.30     89.78 o 
 -15   9   7       54.82      119.59     49.50 o 
 -14   9   7      856.43      761.46     57.95 o 
 -13   9   7      160.59      240.36     58.52 o 
 -12   9   7        1.49       17.84     32.01 o 
 -11   9   7       29.06       -3.27     34.76 o 
 -10   9   7       56.48        4.58     26.12 o 
  -9   9   7       15.82       -2.78     25.65 o 
  -8   9   7     1059.79     1027.73     43.67 o 
  -7   9   7       86.16       40.14     22.97 o 
  -6   9   7      112.00      141.96     24.10 o 
  -5   9   7     2137.74     2091.19     46.81 o 
  -4   9   7    12256.74    12695.79    181.11 o 
  -3   9   7      424.87      396.56     24.28 o 
  -2   9   7      753.73      732.72     29.98 o 
  -1   9   7     5052.92     5266.21     93.84 o 
   0   9   7       96.83       83.73     19.85 o 
   1   9   7      865.07      926.88     67.17 o 
   2   9   7     1218.40     1230.98     61.11 o 
   3   9   7      169.22      245.39     50.04 o 
   4   9   7      942.10      929.10     79.40 o 
   5   9   7     1064.33      995.51    111.23 o 
   6   9   7      211.48      309.06     77.98 o 
   7   9   7     1508.26     1368.82     49.11 o 
   8   9   7      271.02      212.73     45.10 o 
   9   9   7       22.57      109.10     78.16 o 
  10   9   7        8.93       21.62     48.88 o 
  11   9   7     1041.24     1089.25     91.54 o 
  12   9   7     1228.65     1346.59    114.83 o 
  13   9   7       16.58       12.00     47.07 o 
  14   9   7        5.71      120.01     85.29 o 
 -18  10   7       60.34       86.52     91.48 o 
 -17  10   7       75.64       94.20     99.22 o 
 -16  10   7      617.78      547.63     93.55 o 
 -15  10   7      884.19      941.04    174.64 o 
 -14  10   7     1024.22     1115.78     74.95 o 
 -13  10   7      224.07      248.08     48.50 o 
 -12  10   7      293.96      282.38     50.93 o 
 -11  10   7      619.32      635.73     54.46 o 
 -10  10   7      387.14      399.93     39.03 o 
  -9  10   7      213.60      178.52     32.64 o 
  -8  10   7      110.51      136.75     38.70 o 
  -7  10   7      365.01      372.30     33.15 o 
  -6  10   7       43.10       27.21     19.44 o 
  -5  10   7     1530.83     1499.84     44.78 o 
  -4  10   7     1324.83     1351.77     39.96 o 
  -3  10   7     4244.54     4157.64     92.96 o 
  -2  10   7      453.96      501.61     27.63 o 
  -1  10   7      977.30     1035.42     49.00 o 
   0  10   7      447.55      481.47     33.32 o 
   1  10   7     2785.54     2750.83     94.54 o 
   2  10   7      858.73      864.93     73.65 o 
   3  10   7     1865.14     1640.73    103.90 o 
   4  10   7      456.73      394.29     64.30 o 
   5  10   7       37.56       21.86     51.32 o 
   6  10   7      544.89      389.31     83.08 o 
   7  10   7       93.96      -19.62     84.35 o 
   8  10   7       31.87       20.60     19.21 o 
   9  10   7       25.68       -1.55     24.71 o 
  10  10   7       55.47       13.56     58.36 o 
  11  10   7      159.75      102.24    122.62 o 
  12  10   7      448.56      406.98     62.43 o 
  13  10   7     1124.83     1087.32    109.60 o 
  14  10   7      195.71      189.43    109.21 o 
 -17  11   7     1116.21     1356.08    221.33 o 
 -16  11   7       93.62       55.22     74.47 o 
 -15  11   7      665.73      706.47    174.73 o 
 -14  11   7      125.30      104.41     77.95 o 
 -13  11   7      133.09      446.53     93.59 o 
 -12  11   7      313.11      316.75     73.63 o 
 -11  11   7     1030.24      846.18     88.97 o 
 -10  11   7      701.50      685.49     53.87 o 
  -9  11   7      107.95       39.87     36.83 o 
  -8  11   7      850.52      832.25     45.93 o 
  -7  11   7     3541.30     3618.83     96.78 o 
  -6  11   7     4767.88     5060.45    110.76 o 
  -5  11   7       68.08       73.06     20.05 o 
  -4  11   7      830.57      874.72     40.16 o 
  -3  11   7       50.48       54.95     26.44 o 
  -2  11   7      535.56      469.55     29.13 o 
  -1  11   7     5289.85     5487.54    114.81 o 
   0  11   7     1560.81     1595.00     39.95 o 
   1  11   7       75.88      143.86     56.08 o 
   2  11   7      262.80      330.67     59.91 o 
   3  11   7     1563.83     1515.34    110.33 o 
   4  11   7       16.15       43.91     59.29 o 
   5  11   7     1507.26     1677.30    119.55 o 
   6  11   7      772.86      658.12    103.96 o 
   7  11   7      112.92      191.83     87.51 o 
   8  11   7      628.33      782.41    163.71 o 
   9  11   7     1577.36     1594.12    177.96 o 
  10  11   7     1663.33     1438.65    163.50 o 
  11  11   7      133.19      154.50    115.64 o 
  12  11   7      320.17      363.45     60.34 o 
  13  11   7       78.60       17.73     84.33 o 
 -15  12   7      109.78       59.93     88.65 o 
 -14  12   7      134.45      206.37     75.99 o 
 -13  12   7       73.25      118.86     84.15 o 
 -12  12   7      225.18      325.55     66.70 o 
 -11  12   7       38.54        6.53     56.29 o 
 -10  12   7     1498.92     1378.41     98.42 o 
  -9  12   7     2329.11     2527.61    120.29 o 
  -8  12   7       46.62       27.65     43.14 o 
  -7  12   7     1034.76      897.43     60.67 o 
  -6  12   7      138.35      177.77     45.47 o 
  -5  12   7        0.04       -9.05     14.80 o 
  -4  12   7       14.14       10.76     32.21 o 
  -3  12   7      123.65      106.65     28.76 o 
  -2  12   7       87.45       83.52     28.24 o 
  -1  12   7     1207.90     1145.57     64.65 o 
   0  12   7      287.56      199.41     52.30 o 
   1  12   7     2858.60     2937.00    129.38 o 
   2  12   7     1193.41     1129.91     94.67 o 
   3  12   7      149.96      109.07     66.56 o 
   4  12   7      413.64      507.97     85.06 o 
   5  12   7      575.37      321.82    117.34 o 
   6  12   7      773.12      631.47    111.77 o 
   7  12   7     1075.70     1125.00    160.38 o 
   8  12   7      259.87      336.77    107.60 o 
   9  12   7       17.42     -103.33    103.33 o 
  10  12   7      385.96      471.79    150.67 o 
  11  12   7      119.62      223.45    162.67 o 
 -14  13   7      343.14      379.61    127.33 o 
 -13  13   7       65.16      -84.81     84.81 o 
 -12  13   7       40.20      -84.66     84.66 o 
 -11  13   7     1141.01     1253.86    101.57 o 
 -10  13   7     2633.52     2850.82    142.42 o 
  -9  13   7        6.77       -7.47     56.42 o 
  -8  13   7      864.42      823.09     71.52 o 
  -7  13   7      240.66      274.54     57.69 o 
  -6  13   7        9.06      -16.33     59.66 o 
  -5  13   7       23.73       70.94     63.61 o 
  -4  13   7      459.57      609.95     58.01 o 
  -3  13   7       21.35       -2.90     33.31 o 
  -2  13   7     2059.81     2021.56     74.67 o 
  -1  13   7      944.50      892.02     44.39 o 
   0  13   7        4.28      116.00     64.11 o 
   1  13   7        3.02       64.92     65.09 o 
   2  13   7      219.96      229.79     81.11 o 
   3  13   7      156.88      155.46     81.40 o 
   4  13   7      116.82      175.28     82.85 o 
   5  13   7     1685.56     1726.98    152.62 o 
   6  13   7      507.34      426.40     97.72 o 
   7  13   7      120.19       36.10    168.07 o 
   8  13   7       60.69      417.07    292.57 o 
   9  13   7      125.32      280.12    184.26 o 
  10  13   7       11.56       51.04    175.54 o 
 -12  14   7       25.64       -4.06     91.34 o 
 -11  14   7      295.95      325.88    105.77 o 
 -10  14   7      116.69      176.90     71.01 o 
  -9  14   7       61.56       78.49     58.76 o 
  -8  14   7       33.82       34.88     63.79 o 
  -7  14   7       29.96       52.62     64.23 o 
  -6  14   7      717.28      836.01     85.54 o 
  -5  14   7     2242.01     2300.51    129.64 o 
  -4  14   7       47.10       44.62     42.63 o 
  -3  14   7     2977.80     3122.22    145.99 o 
  -2  14   7     6224.58     6024.86    250.83 o 
  -1  14   7       11.51      -19.79     27.90 o 
   0  14   7     3126.68     3332.42    195.95 o 
   1  14   7      995.19      988.59    140.55 o 
   2  14   7      230.88      279.16    111.23 o 
   3  14   7       46.02      235.35    131.21 o 
   4  14   7        5.88        4.27    143.76 o 
   5  14   7      180.74      299.83    116.86 o 
   6  14   7      990.29     1140.09    211.72 o 
   7  14   7      120.96       41.44    217.87 o 
   8  14   7     1685.26     1902.06    202.42 o 
 -10  15   7     1733.62     1734.80    126.77 o 
  -9  15   7       69.90      193.77     75.67 o 
  -8  15   7     2673.38     2799.03    224.80 o 
  -7  15   7      571.39      586.38     89.15 o 
  -6  15   7      129.09      101.82     56.30 o 
  -5  15   7      134.36      143.94     83.56 o 
  -4  15   7      303.91      231.84     56.13 o 
  -3  15   7       37.06       95.96     60.76 o 
  -2  15   7       42.83      119.25     81.23 o 
  -1  15   7        5.31      -22.40     56.07 o 
   0  15   7     1565.33     1713.97    151.21 o 
   1  15   7      648.47      746.65    138.79 o 
   2  15   7     1337.86     1241.55    134.91 o 
   3  15   7     2007.26     2071.09    187.06 o 
   4  15   7      103.36      -93.79    122.62 o 
   5  15   7     2357.90     2616.26    433.25 o 
   6  15   7     1072.77      951.04    175.48 o 
  -6  16   7      148.24      128.59     74.37 o 
  -5  16   7        6.10      105.80     74.87 o 
  -4  16   7      147.75      145.94     61.49 o 
  -3  16   7       56.65       44.91     72.98 o 
  -2  16   7      405.90      468.35     57.17 o 
  -1  16   7      969.21     1035.24    134.98 o 
   0  16   7      595.37      618.00    154.18 o 
   1  16   7      205.53      -13.41    189.24 o 
   2  16   7      105.04       82.99    145.07 o 
 -22   0   8       45.02     -149.44    149.44 o 
 -21   0   8      299.54      435.39    141.21 o 
 -20   0   8        4.10       29.10    127.44 o 
 -19   0   8     2397.80     2692.74    217.80 o 
 -18   0   8     1426.70     1272.19    119.88 o 
 -17   0   8     4594.48     5167.21    210.48 o 
 -16   0   8     9662.23    10296.17    340.54 o 
 -15   0   8      106.67      112.53     46.90 o 
 -14   0   8       77.81       37.00     39.17 o 
 -13   0   8     1954.72     2057.15     67.70 o 
 -12   0   8     1374.62     1480.30     58.87 o 
 -11   0   8     1417.92     1265.78     82.33 o 
 -10   0   8      206.39      208.01     22.78 o 
  -9   0   8     3723.77     3792.39    139.87 o 
  -8   0   8     1085.67     1021.40     50.61 o 
  -7   0   8    17393.23    17628.03    392.28 o 
  -6   0   8    35167.73    34955.12    612.91 o 
  -5   0   8     4002.49     3954.19     87.26 o 
  -4   0   8    31812.30    33265.54    636.58 o 
  -3   0   8    29827.77    28849.41    537.80 o 
  -2   0   8     6262.10     6968.54    147.04 o 
  -1   0   8    39767.20    40202.86    791.03 o 
   0   0   8    32787.84    31579.85    915.28 o 
   1   0   8      118.89      117.83     24.15 o 
   2   0   8     3058.54     3371.77     74.50 o 
   3   0   8     7700.03     7995.44    173.59 o 
   4   0   8      679.38      833.59     36.50 o 
   5   0   8     4621.77     4827.36    117.09 o 
   6   0   8      375.82      342.07     37.00 o 
   7   0   8     9454.42     9517.11    217.03 o 
   8   0   8     3361.98     3393.68    130.82 o 
   9   0   8    11590.95    11708.67    337.19 o 
  10   0   8     3951.54     4087.42    163.78 o 
  11   0   8      265.81      260.68     72.59 o 
  12   0   8     3152.58     3185.01    166.54 o 
  13   0   8      573.62      498.70     95.15 o 
  14   0   8      249.47      199.20    118.27 o 
  15   0   8      973.87      724.58    191.73 o 
  16   0   8      103.39      148.15    129.48 o 
 -22   1   8       27.74      -71.16    101.44 o 
 -21   1   8      108.86       83.58     95.91 o 
 -20   1   8      513.09      549.37    113.67 o 
 -19   1   8      801.15      925.11    116.46 o 
 -18   1   8       50.09       90.03     57.09 o 
 -17   1   8     1111.50     1097.74     77.32 o 
 -16   1   8      143.08       73.77     48.35 o 
 -15   1   8        2.51        6.65     32.23 o 
 -14   1   8       73.42        6.96     38.75 o 
 -13   1   8     5842.94     5917.77    112.60 o 
 -12   1   8      952.94      918.45     42.39 o 
 -11   1   8     8982.62     9448.46    151.35 o 
 -10   1   8       45.03       40.69     18.59 o 
  -9   1   8    16743.49    16811.57    216.00 o 
  -8   1   8    15220.61    15443.77    221.91 o 
  -7   1   8      642.15      620.06     25.26 o 
  -6   1   8      558.87      524.40     23.57 o 
  -5   1   8     2052.51     1992.05     39.33 o 
  -4   1   8     3140.54     3279.97     47.01 o 
  -3   1   8      376.10      379.92     22.41 o 
  -2   1   8     3334.01     3324.34     53.47 o 
  -1   1   8    12220.80    12510.41    213.61 o 
   0   1   8    14277.49    14385.80    186.66 o 
   1   1   8     9930.81    10582.10    137.76 o 
   2   1   8     7665.37     7274.14    163.11 o 
   3   1   8     1508.16     1377.95     33.02 o 
   4   1   8     2456.64     2323.07     58.34 o 
   5   1   8     9681.48     9536.18    147.08 o 
   6   1   8     1411.41     1431.82     38.09 o 
   7   1   8    11346.40    11691.02    187.18 o 
   8   1   8      907.59      846.58     47.53 o 
   9   1   8     1303.31     1252.67     51.22 o 
  10   1   8     1414.01     1302.33     56.30 o 
  11   1   8     1160.57     1119.71     57.81 o 
  12   1   8      392.34      332.71     52.65 o 
  13   1   8      238.94      274.56     71.35 o 
  14   1   8      826.09      812.10     94.42 o 
  15   1   8      742.16      815.54    124.10 o 
  16   1   8      554.39      494.65    133.17 o 
  17   1   8     1145.44     1172.60    156.61 o 
 -22   2   8       87.86       21.64    108.31 o 
 -21   2   8      420.39      470.86    106.24 o 
 -20   2   8     1494.22     1216.50    126.51 o 
 -19   2   8        0.77      -46.90     90.63 o 
 -18   2   8       94.22       24.32     76.62 o 
 -17   2   8      752.11      666.07     62.52 o 
 -16   2   8      767.14      650.88     62.98 o 
 -15   2   8      103.64      119.32     33.41 o 
 -14   2   8      256.46      236.90     39.83 o 
 -13   2   8      131.29      141.72     26.24 o 
 -12   2   8     5813.78     5735.47    105.53 o 
 -11   2   8      109.65      108.60     22.70 o 
 -10   2   8     6303.72     6189.17    132.89 o 
  -9   2   8     3405.65     3615.69     64.82 o 
  -8   2   8     8885.67     9384.55    133.90 o 
  -7   2   8     3659.99     3537.91     63.03 o 
  -6   2   8      781.40      813.26     25.24 o 
  -5   2   8     4334.20     3916.66     59.29 o 
  -4   2   8      373.85      268.25     12.37 o 
  -3   2   8      671.89      623.18     17.56 o 
  -2   2   8     2618.63     2922.49     53.58 o 
  -1   2   8    10607.57    10284.53    148.34 o 
   0   2   8     6327.60     6337.66     90.51 o 
   1   2   8       24.66       56.19     19.92 o 
   2   2   8      321.11      387.01     33.04 o 
   3   2   8     9595.07     9263.91    137.03 o 
   4   2   8    10919.11    10606.72    150.48 o 
   5   2   8      207.94      201.36     22.61 o 
   6   2   8     5202.51     5142.82     87.72 o 
   7   2   8       59.83       77.61     35.08 o 
   8   2   8     1376.58     1423.61     47.25 o 
   9   2   8        3.75       20.26     29.86 o 
  10   2   8      672.60      673.41     52.30 o 
  11   2   8       10.54       57.75     42.50 o 
  12   2   8       38.02       61.97     34.41 o 
  13   2   8       38.42      -22.28     50.66 o 
  14   2   8     1120.54     1230.19    114.11 o 
  15   2   8      187.75      199.46    116.44 o 
  16   2   8      990.25      981.28    257.71 o 
  17   2   8        8.19       99.60    206.67 o 
 -22   3   8       38.55      121.78    106.58 o 
 -21   3   8      198.24      190.75    121.72 o 
 -20   3   8      122.48       25.60     94.81 o 
 -19   3   8      129.01      111.49     87.78 o 
 -18   3   8      952.03      927.73     72.38 o 
 -17   3   8      885.81      874.27     70.24 o 
 -16   3   8     1473.37     1544.74     79.37 o 
 -15   3   8     1981.51     2189.47     75.67 o 
 -14   3   8      614.13      592.58     44.52 o 
 -13   3   8     1475.00     1547.50     55.00 o 
 -12   3   8     6328.23     6310.73    118.85 o 
 -11   3   8      243.58      228.64     25.43 o 
 -10   3   8      176.52      220.87     26.58 o 
  -9   3   8      205.64      261.72     17.72 o 
  -8   3   8     3765.33     3462.69     60.05 o 
  -7   3   8    11398.29    11635.66    164.81 o 
  -6   3   8      100.44       94.32     15.97 o 
  -5   3   8    15464.71    15638.90    223.02 o 
  -4   3   8    15219.77    15287.51    179.60 o 
  -3   3   8     2510.75     2636.93     43.05 o 
  -2   3   8    16890.79    16407.86    210.04 o 
  -1   3   8      461.22      496.45     19.25 o 
   0   3   8    10546.27    11315.04    169.80 o 
   1   3   8     1902.79     1784.97     39.81 o 
   2   3   8     1163.81     1313.72     34.42 o 
   3   3   8       15.26       -3.03     16.65 o 
   4   3   8     1062.14     1035.46     32.12 o 
   5   3   8     4629.10     4746.70     89.21 o 
   6   3   8     8990.65     9117.38    176.05 o 
   7   3   8     1291.45     1308.71     42.94 o 
   8   3   8     6926.32     7125.49    145.70 o 
   9   3   8     6843.64     7118.63    146.24 o 
  10   3   8      530.07      447.10     64.14 o 
  11   3   8     3354.34     3421.72    110.41 o 
  12   3   8      437.20      395.86     56.95 o 
  13   3   8       28.37       86.72     85.36 o 
  14   3   8       13.85      107.64     82.89 o 
  15   3   8       54.06       76.04     80.43 o 
  16   3   8      151.19      122.51    193.56 o 
  17   3   8        6.00     -114.73    117.23 o 
 -21   4   8      762.17      659.06    145.44 o 
 -20   4   8      438.12      438.47    118.21 o 
 -19   4   8       34.66      -16.02     72.11 o 
 -18   4   8      250.16      188.81     70.77 o 
 -17   4   8        2.84      -49.70     50.90 o 
 -16   4   8      413.97      351.56     53.55 o 
 -15   4   8     2071.59     2185.60     87.81 o 
 -14   4   8       14.50      -17.57     34.61 o 
 -13   4   8        7.83       46.26     31.98 o 
 -12   4   8      298.94      353.31     34.28 o 
 -11   4   8        4.95       35.85     26.10 o 
 -10   4   8     2555.92     2785.33     58.33 o 
  -9   4   8       70.52       65.97     16.72 o 
  -8   4   8     1696.23     1708.60     35.47 o 
  -7   4   8     2108.67     1988.74     37.23 o 
  -6   4   8     4074.29     4515.42     60.95 o 
  -5   4   8       41.35       45.96     20.89 o 
  -4   4   8     5961.36     5820.32     79.79 o 
  -3   4   8     6354.02     6655.21     93.62 o 
  -2   4   8     2502.12     2699.43     46.39 o 
  -1   4   8      927.50      989.77     31.99 o 
   0   4   8     7634.21     7499.44    101.88 o 
   1   4   8    11247.68    11214.74    155.24 o 
   2   4   8      395.21      378.50     16.49 o 
   3   4   8     1049.11     1000.86     36.59 o 
   4   4   8     5308.18     5092.06     88.59 o 
   5   4   8        0.83       17.20     16.34 o 
   6   4   8     4609.53     4697.46     84.92 o 
   7   4   8        3.75        8.73     18.77 o 
   8   4   8     3276.39     3215.77     75.24 o 
   9   4   8       33.03      -12.99     32.12 o 
  10   4   8       99.73      112.71     36.38 o 
  11   4   8      229.27       80.61     53.59 o 
  12   4   8       12.24      -67.21     67.21 o 
  13   4   8      354.52      350.07    128.47 o 
  14   4   8      652.73      626.62     93.77 o 
  15   4   8        1.33       59.49    150.02 o 
  16   4   8     1662.64     1665.45    163.99 o 
  17   4   8      587.92      648.40    161.21 o 
 -21   5   8      509.37      450.47    119.78 o 
 -20   5   8       40.32      -23.65    130.58 o 
 -19   5   8       85.43      -29.10    101.50 o 
 -18   5   8       81.68       86.89     67.56 o 
 -17   5   8       23.73        7.24     88.25 o 
 -16   5   8        1.27      -37.48     46.52 o 
 -15   5   8       67.63      124.62     43.50 o 
 -14   5   8       74.33       24.08     39.52 o 
 -13   5   8     1570.41     1548.10     64.35 o 
 -12   5   8       42.81       97.03     31.83 o 
 -11   5   8     1181.67     1214.15     40.38 o 
 -10   5   8     1538.07     1584.22     43.38 o 
  -9   5   8      119.23      113.43     19.03 o 
  -8   5   8       16.82       -3.31     20.17 o 
  -7   5   8      650.75      757.26     25.50 o 
  -6   5   8     4104.63     3869.82     80.48 o 
  -5   5   8     2338.11     2372.83     41.32 o 
  -4   5   8     1891.81     1900.69     34.96 o 
  -3   5   8      551.60      650.37     29.55 o 
  -2   5   8      222.82      189.49     15.47 o 
  -1   5   8     5827.84     6103.90     85.77 o 
   0   5   8     2087.10     2036.64     36.70 o 
   1   5   8     5539.97     5800.64     89.15 o 
   2   5   8     1262.29     1221.63     25.12 o 
   3   5   8       21.68      -12.74     19.28 o 
   4   5   8      614.37      606.69     28.19 o 
   5   5   8        5.79       39.78     13.76 o 
   6   5   8        9.41      -14.48     16.07 o 
   7   5   8      550.45      523.15     34.69 o 
   8   5   8      903.10      801.45     42.53 o 
   9   5   8      208.78      173.54     35.48 o 
  10   5   8      851.32      819.31     46.78 o 
  11   5   8     2416.77     2316.05    123.49 o 
  12   5   8       10.92       51.20     57.43 o 
  13   5   8      627.17      557.94    184.88 o 
  14   5   8       16.66      -68.34     74.57 o 
  15   5   8       90.68        6.83     80.66 o 
  16   5   8       54.81       83.07     98.69 o 
 -20   6   8      762.57      642.47    161.09 o 
 -19   6   8      503.59      261.30    105.86 o 
 -18   6   8        0.36        7.55     61.54 o 
 -17   6   8      114.64       32.18     61.93 o 
 -16   6   8       79.77      110.44     54.88 o 
 -15   6   8      347.96      202.13     47.91 o 
 -14   6   8     1590.57     1575.87     68.56 o 
 -13   6   8     1716.13     1895.45     72.95 o 
 -12   6   8     2512.83     2441.45     70.02 o 
 -11   6   8       60.49       26.06     24.87 o 
 -10   6   8     2871.74     3022.89     64.48 o 
  -9   6   8      784.86      765.49     33.22 o 
  -8   6   8       20.66       64.57     21.44 o 
  -7   6   8     8951.56     9052.69    128.63 o 
  -6   6   8      655.43      727.21     24.40 o 
  -5   6   8     2233.05     2265.30     45.11 o 
  -4   6   8     3036.20     3117.00     73.70 o 
  -3   6   8     4593.97     4781.91     68.84 o 
  -2   6   8     3672.69     3484.87     60.50 o 
  -1   6   8       17.18        7.05     11.93 o 
   0   6   8     3034.07     3097.66     57.02 o 
   1   6   8      544.50      539.36     22.14 o 
   2   6   8      844.85      798.91     32.80 o 
   3   6   8     5630.24     5815.65    127.84 o 
   4   6   8    12265.73    12983.64    271.79 o 
   5   6   8        0.56       28.33     23.54 o 
   6   6   8      588.34      600.68     35.10 o 
   7   6   8     1287.60     1218.92     44.24 o 
   8   6   8      375.95      357.21     26.80 o 
   9   6   8      318.11      306.36     25.71 o 
  10   6   8      395.80      371.92     32.66 o 
  11   6   8      188.03       92.07     90.15 o 
  12   6   8       88.31      -57.47     80.63 o 
  13   6   8     1803.68     1587.09    121.56 o 
  14   6   8      755.17      850.98    113.80 o 
  15   6   8      227.25      264.01    159.91 o 
  16   6   8       11.40       25.71    103.16 o 
 -20   7   8      735.22     1252.41    182.33 o 
 -19   7   8        0.51      -32.38    102.28 o 
 -18   7   8       97.28       37.41    119.12 o 
 -17   7   8      243.17      303.36     81.98 o 
 -16   7   8      790.20      720.91     78.71 o 
 -15   7   8     1047.39     1090.31     76.05 o 
 -14   7   8       12.24      -37.47     37.47 o 
 -13   7   8     3099.57     3108.36    101.67 o 
 -12   7   8     1059.18     1099.40     44.95 o 
 -11   7   8     1054.71      992.82     44.19 o 
 -10   7   8      891.78      917.52     36.88 o 
  -9   7   8      433.99      382.41     26.61 o 
  -8   7   8      291.47      222.04     21.16 o 
  -7   7   8     1813.24     1852.21     41.02 o 
  -6   7   8       64.45       76.17     18.54 o 
  -5   7   8     7164.50     7338.45    111.54 o 
  -4   7   8    11413.24    11524.49    164.38 o 
  -3   7   8        2.47        7.39     11.51 o 
  -2   7   8     1340.49     1317.58     37.23 o 
  -1   7   8       18.28       -3.93     18.94 o 
   0   7   8      302.04      355.35     25.95 o 
   1   7   8     5061.29     5016.01     91.50 o 
   2   7   8      161.00      148.20     15.75 o 
   3   7   8      951.93      946.42     30.72 o 
   4   7   8     2602.03     2726.94     67.15 o 
   5   7   8     5370.98     5638.32    149.34 o 
   6   7   8     6031.50     6356.57    138.60 o 
   7   7   8      225.81      157.07     26.68 o 
   8   7   8      975.13     1046.18     76.57 o 
   9   7   8     1494.84     1448.20     84.37 o 
  10   7   8       74.84      108.78     42.19 o 
  11   7   8     1460.57     1546.95    106.38 o 
  12   7   8      451.46      591.70     83.60 o 
  13   7   8       77.42       63.02     67.51 o 
  14   7   8      167.70      130.04     69.57 o 
  15   7   8      372.20      174.32     87.25 o 
 -19   8   8       47.84      -79.45    113.44 o 
 -18   8   8       88.70       29.91    103.30 o 
 -17   8   8     1080.34     1333.96    127.90 o 
 -16   8   8      561.86      698.99     93.55 o 
 -15   8   8      302.39      276.04     46.36 o 
 -14   8   8     1700.28     1563.75     78.02 o 
 -13   8   8       89.09       63.39     36.36 o 
 -12   8   8     1830.92     1835.87     67.35 o 
 -11   8   8       41.89       27.94     37.71 o 
 -10   8   8       13.20      -19.34     30.44 o 
  -9   8   8      278.92      253.95     30.93 o 
  -8   8   8     3251.67     3297.70     73.97 o 
  -7   8   8     1822.52     1698.14     44.61 o 
  -6   8   8     4037.47     4021.47     88.42 o 
  -5   8   8     3070.82     3070.78     57.68 o 
  -4   8   8      541.66      543.68     24.30 o 
  -3   8   8      149.86      169.29     17.88 o 
  -2   8   8     1339.48     1327.27     45.23 o 
  -1   8   8     6457.15     6418.86    152.61 o 
   0   8   8       92.67      125.94     28.02 o 
   1   8   8      802.46      838.31     25.02 o 
   2   8   8      165.64      158.64     17.90 o 
   3   8   8     1513.73     1640.72     67.59 o 
   4   8   8      416.63      398.42     36.23 o 
   5   8   8      667.19      508.44     35.93 o 
   6   8   8     1048.24     1119.95     47.88 o 
   7   8   8     3153.21     3139.10     93.54 o 
   8   8   8      619.12      529.94     42.62 o 
   9   8   8      204.41      274.97     36.35 o 
  10   8   8     2487.41     2499.52    130.61 o 
  11   8   8      629.55      635.67     77.17 o 
  12   8   8       25.61      -38.55     76.90 o 
  13   8   8      121.37      -33.86     77.57 o 
  14   8   8      447.70      501.47    109.40 o 
  15   8   8      117.75       40.40    111.08 o 
 -18   9   8        5.94      -88.26    115.95 o 
 -17   9   8        3.03      -78.56     78.56 o 
 -16   9   8      296.99      265.96     79.39 o 
 -15   9   8      262.95      149.04     82.48 o 
 -14   9   8     1075.94     1109.86     80.37 o 
 -13   9   8     2400.13     2419.49    100.00 o 
 -12   9   8      746.41      747.56     50.95 o 
 -11   9   8     3163.91     3127.11    101.41 o 
 -10   9   8      757.13      658.10     43.41 o 
  -9   9   8     2857.93     3152.16     80.91 o 
  -8   9   8     4131.18     4363.81     90.80 o 
  -7   9   8       95.78      129.22     25.15 o 
  -6   9   8     2110.01     2118.88     52.97 o 
  -5   9   8     1403.44     1445.60     38.72 o 
  -4   9   8        1.76      -13.64     15.89 o 
  -3   9   8       25.74       41.11     21.55 o 
  -2   9   8      627.17      575.71     25.53 o 
  -1   9   8     3958.83     3985.60     86.63 o 
   0   9   8     6905.48     7137.24    135.27 o 
   1   9   8      996.84     1048.68     68.38 o 
   2   9   8     9338.78     9665.93    318.42 o 
   3   9   8     2033.12     2063.40    101.14 o 
   4   9   8     2321.31     2211.58    136.92 o 
   5   9   8     2498.70     2738.64    187.73 o 
   6   9   8     1852.07     1789.59     56.72 o 
   7   9   8     4750.04     4523.24    126.22 o 
   8   9   8       83.73      106.01     28.88 o 
   9   9   8       27.84       50.83     30.86 o 
  10   9   8      364.60      268.70    172.01 o 
  11   9   8       42.16      102.40     69.18 o 
  12   9   8      574.29      614.86    120.64 o 
  13   9   8      308.73      238.11    129.33 o 
  14   9   8        2.36       -1.43     93.53 o 
 -18  10   8      379.71      279.39    152.88 o 
 -17  10   8      783.69      815.42    110.53 o 
 -16  10   8     2153.36     2522.99    156.16 o 
 -15  10   8       89.18       22.88     71.01 o 
 -14  10   8     1728.19     1678.07    125.20 o 
 -13  10   8      277.85      258.03     54.58 o 
 -12  10   8     1517.97     1616.00    101.59 o 
 -11  10   8      281.09      293.02     46.15 o 
 -10  10   8       17.92       19.97     33.28 o 
  -9  10   8       50.49       53.63     32.46 o 
  -8  10   8     1185.84     1281.71     55.96 o 
  -7  10   8      126.44      167.46     28.74 o 
  -6  10   8     7917.52     8116.11    155.48 o 
  -5  10   8     3610.43     3715.90     76.96 o 
  -4  10   8     6604.51     6810.97    138.28 o 
  -3  10   8     4686.65     4729.76    107.81 o 
  -2  10   8      272.69      207.91     27.65 o 
  -1  10   8     2448.11     2491.83     65.51 o 
   0  10   8     1448.87     1398.26     35.29 o 
   1  10   8       27.17      -31.68     37.72 o 
   2  10   8        3.02      -49.89     49.89 o 
   3  10   8      367.67      289.36     70.30 o 
   4  10   8       31.72      -15.71     63.31 o 
   5  10   8     1269.14     1382.44    117.00 o 
   6  10   8        0.07      -61.83    108.67 o 
   7  10   8     2989.84     2957.38    212.60 o 
   8  10   8      283.25      364.64    137.22 o 
   9  10   8      521.19      452.92    122.73 o 
  10  10   8     3247.45     3231.84    236.19 o 
  11  10   8      421.70      323.97     61.85 o 
  12  10   8     1452.78     1511.17    119.68 o 
  13  10   8      383.34      245.69     79.00 o 
 -16  11   8       87.73      153.16     75.42 o 
 -15  11   8      599.12      672.64    101.47 o 
 -14  11   8        7.58      -68.56     68.56 o 
 -13  11   8     1375.99     1111.56    112.95 o 
 -12  11   8      283.38      373.57    134.41 o 
 -11  11   8     2641.67     2604.34    154.23 o 
 -10  11   8      990.67      893.59     67.68 o 
  -9  11   8     1241.12     1079.39     75.82 o 
  -8  11   8      534.21      579.28     47.68 o 
  -7  11   8      652.74      669.09     43.95 o 
  -6  11   8     1302.83     1248.63     45.07 o 
  -5  11   8      925.23      876.51     38.93 o 
  -4  11   8     1372.88     1310.01     53.54 o 
  -3  11   8      714.89      653.22     41.83 o 
  -2  11   8     1932.27     1957.70     54.91 o 
  -1  11   8        1.30        0.68     26.17 o 
   0  11   8      296.83      227.98     70.40 o 
   1  11   8        2.68      -27.28     49.84 o 
   2  11   8      276.05      183.42     75.30 o 
   3  11   8      197.44       58.30     69.12 o 
   4  11   8     2253.22     2641.79    347.13 o 
   5  11   8     1029.45     1018.68    113.28 o 
   6  11   8       70.50      -37.48     76.45 o 
   7  11   8     1001.29     1339.48    154.83 o 
   8  11   8        4.58      -74.21    110.31 o 
   9  11   8      903.43      996.35    202.31 o 
  10  11   8        4.72       98.31    112.18 o 
  11  11   8     1428.52     1337.91    135.17 o 
  12  11   8       69.15       39.07     52.24 o 
 -15  12   8       67.94       87.42     88.39 o 
 -14  12   8      121.94       88.77     86.02 o 
 -13  12   8       89.02       67.93     69.74 o 
 -12  12   8     1954.14     1821.94    128.77 o 
 -11  12   8      170.55       93.16     56.05 o 
 -10  12   8     4122.77     4440.39    187.05 o 
  -9  12   8     3456.57     3632.26    148.41 o 
  -8  12   8      222.13      224.19     53.99 o 
  -7  12   8     2117.20     2073.72     92.74 o 
  -6  12   8      108.37      100.06     31.99 o 
  -5  12   8        5.48       29.74     27.87 o 
  -4  12   8      887.76      943.75     54.25 o 
  -3  12   8      969.51      947.23     45.85 o 
  -2  12   8      155.79      162.63     29.04 o 
  -1  12   8      139.74      172.93     20.13 o 
   0  12   8     1834.09     1925.54    114.61 o 
   1  12   8     1699.83     1930.33    120.01 o 
   2  12   8       10.59       12.78     57.73 o 
   3  12   8     3946.23     4138.99    209.02 o 
   4  12   8     1553.14     1601.93    166.88 o 
   5  12   8     2933.19     2691.73    212.02 o 
   6  12   8     2917.26     2881.39    218.24 o 
   7  12   8      421.76      424.01    129.48 o 
   8  12   8        2.74     -140.46    140.46 o 
   9  12   8        0.97      193.08    128.28 o 
  10  12   8       26.65      123.25    217.87 o 
  11  12   8      493.28      100.84    333.65 o 
 -14  13   8       42.15        4.98     78.80 o 
 -13  13   8        4.80       18.17     84.82 o 
 -12  13   8      126.20      127.29     82.18 o 
 -11  13   8      279.80      304.59     97.22 o 
 -10  13   8       14.95       55.92     60.71 o 
  -9  13   8        6.33       44.20     53.23 o 
  -8  13   8     1534.71     1536.36     95.18 o 
  -7  13   8     1200.54     1124.70     87.43 o 
  -6  13   8       77.19      102.74     55.00 o 
  -5  13   8     1809.72     1995.01    103.87 o 
  -4  13   8     1393.35     1425.18     75.39 o 
  -3  13   8     1133.24     1178.44     65.38 o 
  -2  13   8     3966.19     4106.05    139.63 o 
  -1  13   8     2446.57     2344.02     64.79 o 
   0  13   8      105.36       94.72     89.18 o 
   1  13   8      862.49      839.07     84.88 o 
   2  13   8      184.17      194.68     72.17 o 
   3  13   8      187.23      179.71     90.23 o 
   4  13   8     1037.07      896.57    121.05 o 
   5  13   8       38.10       80.23     94.75 o 
   6  13   8      214.83      270.16    225.34 o 
   7  13   8       57.30     -221.61    221.61 o 
   8  13   8     1285.21     1704.38    245.26 o 
   9  13   8     1000.46      859.04    293.82 o 
 -12  14   8      169.31      129.19     88.66 o 
 -11  14   8      375.46      337.41     77.80 o 
 -10  14   8      631.29      485.10     75.69 o 
  -9  14   8      188.90      112.50     83.56 o 
  -8  14   8     1005.17     1068.30     91.88 o 
  -7  14   8      565.77      564.67     85.18 o 
  -6  14   8       52.15       52.71     90.57 o 
  -5  14   8      257.56      148.18     56.77 o 
  -4  14   8      530.78      455.75     70.59 o 
  -3  14   8      190.06      312.70     53.25 o 
  -2  14   8        7.47       62.00     81.33 o 
  -1  14   8       33.67       10.98     71.86 o 
   0  14   8      384.62      385.19    227.83 o 
   1  14   8     1356.79     1281.55    134.54 o 
   2  14   8      175.46      283.65    116.41 o 
   3  14   8      263.49      218.58    116.53 o 
   4  14   8      234.42      480.67    135.53 o 
   5  14   8      519.94      635.16    131.62 o 
   6  14   8       90.14       12.89    136.33 o 
   7  14   8       17.61      438.23    272.65 o 
  -9  15   8       12.85      -12.48     77.09 o 
  -8  15   8        3.25       12.72     67.63 o 
  -7  15   8      216.53      226.09     79.90 o 
  -6  15   8      559.59      519.45     74.70 o 
  -5  15   8      674.95      573.52     71.70 o 
  -4  15   8      204.38      221.96     69.83 o 
  -3  15   8        2.42      122.41     67.03 o 
  -2  15   8      238.45      243.23     45.46 o 
  -1  15   8      793.63      679.26    128.87 o 
   0  15   8      323.47      334.84    184.26 o 
   1  15   8      143.53      246.20    125.43 o 
   2  15   8      567.62      672.10    162.62 o 
   3  15   8      548.85      885.09    278.88 o 
   4  15   8       44.82      -69.89    147.22 o 
  -4  16   8      125.47      137.95     82.66 o 
  -3  16   8      117.62      123.62     75.47 o 
  -2  16   8        7.93       27.10     91.22 o 
  -1  16   8       62.78     -229.34    268.29 o 
   0  16   8      259.36      274.84    136.01 o 
 -22   1   9       84.28       79.15    105.20 o 
 -21   1   9      345.31      440.63    102.50 o 
 -20   1   9        8.93       18.99     89.46 o 
 -19   1   9      582.06      655.64     95.05 o 
 -18   1   9     2612.99     2833.20    143.15 o 
 -17   1   9        0.14      -10.85     38.99 o 
 -16   1   9     2499.64     2533.88     87.82 o 
 -15   1   9     2406.14     2546.80     89.36 o 
 -14   1   9        1.68      -11.52     22.60 o 
 -13   1   9      252.62      229.13     23.27 o 
 -12   1   9       72.55       86.22     18.53 o 
 -11   1   9      280.65      293.71     18.84 o 
 -10   1   9      549.35      482.60     24.31 o 
  -9   1   9      957.85      972.24     50.48 o 
  -8   1   9       57.20       20.38     26.54 o 
  -7   1   9      326.68      345.62     23.00 o 
  -6   1   9     1343.15     1123.32     26.80 o 
  -5   1   9     2593.58     2561.05     42.04 o 
  -4   1   9      598.68      589.85     30.97 o 
  -3   1   9     2484.59     2363.13     45.38 o 
  -2   1   9     6393.95     5997.67     94.87 o 
  -1   1   9     1701.80     1811.55     37.15 o 
   0   1   9    11886.44    12271.54    173.38 o 
   1   1   9     2139.68     1912.71     38.74 o 
   2   1   9       81.41       80.05     16.13 o 
   3   1   9      948.56      997.13     35.29 o 
   4   1   9       93.57       92.83     19.20 o 
   5   1   9      510.90      461.67     30.98 o 
   6   1   9      199.15      194.19     24.77 o 
   7   1   9     1230.09     1318.83     45.69 o 
   8   1   9      163.99      137.26     34.16 o 
   9   1   9      612.55      535.76     43.27 o 
  10   1   9      401.06      414.32     42.19 o 
  11   1   9      607.87      587.60     53.88 o 
  12   1   9      358.52      371.69     52.03 o 
  13   1   9     1732.18     1609.82    104.48 o 
  14   1   9      844.60      860.76    106.79 o 
  15   1   9       29.91       79.32    171.18 o 
  16   1   9      232.23      212.04    123.51 o 
 -22   2   9      215.41      148.56    193.18 o 
 -21   2   9       16.75       -9.17     84.65 o 
 -20   2   9      877.05      843.32    122.86 o 
 -19   2   9      638.97      856.23     96.79 o 
 -18   2   9      399.78      243.65     90.64 o 
 -17   2   9        1.95      -19.48     53.73 o 
 -16   2   9        2.94       10.70     49.31 o 
 -15   2   9        5.43       19.83     34.34 o 
 -14   2   9      886.18      879.44     50.62 o 
 -13   2   9     4060.25     3992.91     88.60 o 
 -12   2   9        7.27      -26.42     26.42 o 
 -11   2   9    17369.44    18041.78    279.62 o 
 -10   2   9    10784.97    11202.01    162.74 o 
  -9   2   9       94.34       75.86     22.83 o 
  -8   2   9     7294.89     7015.61    150.52 o 
  -7   2   9    17262.50    18052.14    238.49 o 
  -6   2   9     4184.10     4227.99     61.66 o 
  -5   2   9     1419.47     1492.05     30.49 o 
  -4   2   9        0.68       15.15     16.08 o 
  -3   2   9       28.10       62.24     19.61 o 
  -2   2   9        3.68      -15.02     21.23 o 
  -1   2   9      163.49       80.88     18.09 o 
   0   2   9     5089.55     4657.40     84.58 o 
   1   2   9       25.18       53.77     16.86 o 
   2   2   9     5836.39     5465.88     90.24 o 
   3   2   9     4707.25     4400.21     76.01 o 
   4   2   9     3135.31     3196.23     63.13 o 
   5   2   9    14525.77    14572.83    257.24 o 
   6   2   9     3455.21     3750.24     71.67 o 
   7   2   9     2848.56     2945.18     68.84 o 
   8   2   9      716.59      710.49     44.41 o 
   9   2   9      735.58      758.63     55.52 o 
  10   2   9     1102.79     1111.55     63.16 o 
  11   2   9     1935.20     1974.83     89.93 o 
  12   2   9      382.45      319.92     60.75 o 
  13   2   9       21.20       40.69     58.19 o 
  14   2   9      179.49       89.94    106.57 o 
  15   2   9      245.73      216.21     94.49 o 
  16   2   9     1272.56     1566.18    287.59 o 
 -21   3   9       49.03      133.49     95.27 o 
 -20   3   9      284.40      204.11     75.19 o 
 -19   3   9      465.66      438.07     88.91 o 
 -18   3   9     1500.65     1349.90    107.44 o 
 -17   3   9      158.23      106.64     63.10 o 
 -16   3   9     1874.34     1897.60    104.06 o 
 -15   3   9      362.79      387.60     50.29 o 
 -14   3   9       46.43       60.11     31.86 o 
 -13   3   9        1.14        0.01     28.02 o 
 -12   3   9     7654.53     8054.68    143.36 o 
 -11   3   9     2356.14     2221.17     54.13 o 
 -10   3   9     1444.01     1457.16     35.40 o 
  -9   3   9     1007.84      922.28     39.08 o 
  -8   3   9     2141.91     2005.11     41.80 o 
  -7   3   9     1517.21     1566.25     36.88 o 
  -6   3   9     1879.67     1939.14     38.47 o 
  -5   3   9     9952.67    10173.88    136.40 o 
  -4   3   9     3183.74     3269.53     47.71 o 
  -3   3   9     6281.74     6091.29     88.08 o 
  -2   3   9      910.91      900.48     24.10 o 
  -1   3   9     2426.38     2356.56     41.46 o 
   0   3   9      457.33      368.37     23.31 o 
   1   3   9        1.90       13.04     17.48 o 
   2   3   9     2255.78     2353.63     53.19 o 
   3   3   9     5809.49     6056.64    106.72 o 
   4   3   9     4681.14     4856.86     92.81 o 
   5   3   9     2828.41     2942.66     68.83 o 
   6   3   9     1095.83      949.45     39.21 o 
   7   3   9     3109.44     3154.88     75.87 o 
   8   3   9     2732.28     2878.98    100.12 o 
   9   3   9     2324.59     2398.96     80.19 o 
  10   3   9       42.97       95.24     34.75 o 
  11   3   9      502.20      532.13     53.99 o 
  12   3   9       12.79      -18.50     62.94 o 
  13   3   9      454.68      357.79     92.42 o 
  14   3   9       75.91       63.46     67.56 o 
  15   3   9     1103.74     1066.45    128.65 o 
  16   3   9        0.11      317.47    171.81 o 
 -21   4   9      174.08      123.93    101.11 o 
 -20   4   9     2835.57     2834.82    185.71 o 
 -19   4   9     1855.88     2013.62    147.56 o 
 -18   4   9       25.57      131.43     74.97 o 
 -17   4   9     2089.97     2069.94     92.66 o 
 -16   4   9      300.87      244.85     49.36 o 
 -15   4   9     3594.09     3711.84    112.49 o 
 -14   4   9     1207.26     1314.81     86.79 o 
 -13   4   9       34.19        2.59     33.62 o 
 -12   4   9      762.26      754.27     36.19 o 
 -11   4   9       67.93       60.64     20.56 o 
 -10   4   9      289.10      289.33     21.87 o 
  -9   4   9     2643.05     2560.36     51.39 o 
  -8   4   9     2515.68     2569.66     45.97 o 
  -7   4   9     2207.62     2245.20     44.86 o 
  -6   4   9     4197.76     4057.05     72.75 o 
  -5   4   9     5149.36     5091.91     79.02 o 
  -4   4   9    15275.02    14927.54    189.63 o 
  -3   4   9     1378.50     1336.80     34.17 o 
  -2   4   9     1290.30     1302.61     33.24 o 
  -1   4   9      402.89      325.54     24.57 o 
   0   4   9      877.94      899.29     27.70 o 
   1   4   9     3835.34     3653.66     67.29 o 
   2   4   9      895.65      826.76     26.07 o 
   3   4   9      702.02      684.66     23.62 o 
   4   4   9     3609.69     3700.57     70.46 o 
   5   4   9      192.32      156.86     20.46 o 
   6   4   9     2490.34     2749.05     64.80 o 
   7   4   9     3155.79     3075.11     89.52 o 
   8   4   9      169.18      118.33     32.75 o 
   9   4   9     1282.35     1329.50     62.41 o 
  10   4   9       12.56       15.24     37.77 o 
  11   4   9     6232.19     6380.36    196.65 o 
  12   4   9     3107.36     3346.50    176.18 o 
  13   4   9      151.77      150.14     70.33 o 
  14   4   9       22.74      -53.25     69.34 o 
  15   4   9       11.55       73.03     83.52 o 
  16   4   9       22.49       12.68    100.19 o 
 -21   5   9       51.68     -127.23    206.35 o 
 -20   5   9      678.24      574.33    136.93 o 
 -19   5   9      309.80      417.61    116.95 o 
 -18   5   9        8.95       12.88     58.61 o 
 -17   5   9     1382.94     1355.53     97.67 o 
 -16   5   9     1456.52     1279.22     82.10 o 
 -15   5   9     1246.37     1237.50     66.51 o 
 -14   5   9     2138.22     2042.23     95.36 o 
 -13   5   9      318.06      332.08     39.10 o 
 -12   5   9    10520.68    10718.56    198.37 o 
 -11   5   9     3580.18     3598.96     74.85 o 
 -10   5   9     3469.62     3485.65     74.67 o 
  -9   5   9     5927.88     6151.66    101.68 o 
  -8   5   9      282.82      289.31     19.13 o 
  -7   5   9    10187.71    10172.66    148.15 o 
  -6   5   9     8447.98     8464.94    127.28 o 
  -5   5   9      711.70      674.27     26.22 o 
  -4   5   9      197.85      188.06     17.21 o 
  -3   5   9     2176.74     2258.78     64.05 o 
  -2   5   9     8525.94     8445.66    122.66 o 
  -1   5   9     4479.37     4229.50     67.06 o 
   0   5   9       33.20       14.99     14.43 o 
   1   5   9    15915.61    15760.01    232.39 o 
   2   5   9     8667.42     8541.13    144.90 o 
   3   5   9     1279.25     1220.27     31.15 o 
   4   5   9    23323.15    23914.85    385.22 o 
   5   5   9     2047.72     2051.41     47.18 o 
   6   5   9     1047.15     1083.38     38.53 o 
   7   5   9     1015.43     1029.04     38.51 o 
   8   5   9      953.83      916.77     43.63 o 
   9   5   9      123.90      168.78     31.60 o 
  10   5   9      230.69      237.34     41.41 o 
  11   5   9      184.08      161.91     74.55 o 
  12   5   9     2297.45     2356.49    124.20 o 
  13   5   9       71.01     -117.47    135.08 o 
  14   5   9     2179.38     2324.81    153.78 o 
  15   5   9     1408.51     1306.93    143.33 o 
 -20   6   9       44.90        6.65     97.63 o 
 -19   6   9      133.08      236.35     99.21 o 
 -18   6   9        2.76      -76.10     76.10 o 
 -17   6   9      435.59      411.05     79.01 o 
 -16   6   9      864.49      843.98     75.88 o 
 -15   6   9     4397.58     4336.25    133.87 o 
 -14   6   9     3187.45     3262.95    108.33 o 
 -13   6   9     1229.62     1230.97     51.09 o 
 -12   6   9     1876.46     1714.72     52.29 o 
 -11   6   9        6.35       -0.62     26.42 o 
 -10   6   9      579.84      592.15     29.54 o 
  -9   6   9     4250.01     4530.33     90.47 o 
  -8   6   9     1760.13     1614.91     40.30 o 
  -7   6   9     4035.38     4129.90     71.01 o 
  -6   6   9     9332.68     9485.08    140.72 o 
  -5   6   9       37.35       55.23     20.08 o 
  -4   6   9     9796.88     9997.08    142.84 o 
  -3   6   9      427.41      409.80     19.51 o 
  -2   6   9     4337.78     4055.79     75.92 o 
  -1   6   9      908.37      950.12     23.67 o 
   0   6   9     5669.17     5553.35    101.59 o 
   1   6   9      971.24      938.23     33.03 o 
   2   6   9       11.75        3.47     20.71 o 
   3   6   9       51.98       35.58     27.69 o 
   4   6   9     4508.18     4605.69     96.43 o 
   5   6   9      111.04       79.33     25.11 o 
   6   6   9     3527.30     3413.05     86.79 o 
   7   6   9     5385.98     5901.19    159.85 o 
   8   6   9       20.68       22.46     16.83 o 
   9   6   9      822.47      744.83     37.89 o 
  10   6   9     1066.19     1011.69     66.87 o 
  11   6   9      209.88      241.24     59.84 o 
  12   6   9      431.96      370.77    118.92 o 
  13   6   9       58.37       90.70     80.06 o 
  14   6   9      177.35      247.65    102.14 o 
  15   6   9       94.34      106.81    166.91 o 
 -20   7   9      384.38      342.95    121.98 o 
 -19   7   9       57.71       30.76     93.64 o 
 -18   7   9      895.69      952.24    122.33 o 
 -17   7   9       44.59      -92.15     92.15 o 
 -16   7   9     2185.75     2257.71    117.69 o 
 -15   7   9      207.97      203.00     45.04 o 
 -14   7   9     1621.82     1569.36     75.41 o 
 -13   7   9     1128.25     1133.06     52.80 o 
 -12   7   9      141.42      105.85     33.59 o 
 -11   7   9     1055.32      976.85     47.54 o 
 -10   7   9       77.28       72.18     25.26 o 
  -9   7   9      109.62       78.15     20.76 o 
  -8   7   9     3330.60     3366.27     67.61 o 
  -7   7   9     3556.48     3600.79     65.56 o 
  -6   7   9     3146.87     3185.39     62.13 o 
  -5   7   9     7798.66     7930.00    116.74 o 
  -4   7   9       52.62       64.68     17.97 o 
  -3   7   9      715.96      683.41     27.55 o 
  -2   7   9     3194.01     3232.54     55.05 o 
  -1   7   9      421.10      436.89     26.41 o 
   0   7   9     3480.26     3407.30    109.36 o 
   1   7   9        0.27        6.07     19.34 o 
   2   7   9     4833.67     5117.03     98.25 o 
   3   7   9      170.29      131.26     21.90 o 
   4   7   9      333.75      341.40     35.52 o 
   5   7   9     2485.10     2666.00     69.01 o 
   6   7   9      184.66      156.46     39.72 o 
   7   7   9     2530.61     2541.72     86.92 o 
   8   7   9     4041.68     4180.63    169.09 o 
   9   7   9      311.64      366.41     45.34 o 
  10   7   9     1077.92     1348.63    157.32 o 
  11   7   9     1816.79     1807.25    140.45 o 
  12   7   9       55.21      147.83     87.40 o 
  13   7   9       46.43      120.66     63.78 o 
  14   7   9      249.33      221.13     69.75 o 
 -19   8   9       48.28      -40.05    121.07 o 
 -18   8   9       54.15       44.12    100.03 o 
 -17   8   9       40.03       51.37     60.36 o 
 -16   8   9       18.27      -12.78     47.82 o 
 -15   8   9       68.96       19.24     47.13 o 
 -14   8   9     1236.36     1188.96     73.74 o 
 -13   8   9     5425.99     5211.83    138.40 o 
 -12   8   9        1.62        1.77     36.87 o 
 -11   8   9     6587.43     6556.93    160.44 o 
 -10   8   9     4727.82     4902.03    107.65 o 
  -9   8   9      107.94       87.30     28.34 o 
  -8   8   9     3633.32     3709.48     79.15 o 
  -7   8   9     3166.30     3047.60     68.73 o 
  -6   8   9      965.51      952.01     33.95 o 
  -5   8   9     4449.23     4657.82     85.62 o 
  -4   8   9      977.62      986.07     30.75 o 
  -3   8   9     2336.99     2315.91     45.25 o 
  -2   8   9       82.89       87.06     23.87 o 
  -1   8   9      117.25      116.93     21.17 o 
   0   8   9     7269.41     7646.24    162.64 o 
   1   8   9      893.22      892.59     31.58 o 
   2   8   9     6617.45     7032.42    147.11 o 
   3   8   9     7245.09     7216.81    150.80 o 
   4   8   9       47.78       62.67     27.07 o 
   5   8   9     2430.96     2541.79     79.77 o 
   6   8   9     1703.53     1543.13     56.56 o 
   7   8   9        0.50       -2.77     35.59 o 
   8   8   9      105.73       75.91     30.01 o 
   9   8   9        0.95       23.66     40.69 o 
  10   8   9      390.86      267.14     60.14 o 
  11   8   9      236.54      160.62     69.83 o 
  12   8   9      221.51      164.38     61.20 o 
  13   8   9     1317.07     1341.09    146.37 o 
  14   8   9      431.29      586.98    122.93 o 
 -18   9   9      609.88      479.71    150.66 o 
 -17   9   9       46.89       -1.63    105.82 o 
 -16   9   9      330.12      290.36     76.73 o 
 -15   9   9        6.33      -44.51     51.54 o 
 -14   9   9      254.38      138.88     52.36 o 
 -13   9   9      419.08      397.85     55.62 o 
 -12   9   9        1.44       86.48     52.22 o 
 -11   9   9      291.45      266.75     37.94 o 
 -10   9   9      480.55      473.50     39.30 o 
  -9   9   9      254.49      235.46     28.71 o 
  -8   9   9       11.30       -5.73     25.97 o 
  -7   9   9      193.09      226.72     33.07 o 
  -6   9   9     2499.35     2501.34     58.85 o 
  -5   9   9     3092.20     2987.71     64.93 o 
  -4   9   9      930.89      933.80     30.92 o 
  -3   9   9     3415.97     3637.90     75.66 o 
  -2   9   9     3355.98     3299.92     78.44 o 
  -1   9   9       97.56       97.37     20.61 o 
   0   9   9       13.39       13.05     27.10 o 
   1   9   9      577.46      598.52     27.33 o 
   2   9   9      104.65      128.21     46.44 o 
   3   9   9      270.67      199.35    100.62 o 
   4   9   9      372.20      302.54     71.01 o 
   5   9   9     2089.10     2291.41    139.71 o 
   6   9   9     2347.21     2377.53     67.54 o 
   7   9   9      125.92      116.61     27.91 o 
   8   9   9       41.05       44.95     29.65 o 
   9   9   9       95.05       39.51    130.37 o 
  10   9   9      677.34      618.77     73.07 o 
  11   9   9      433.57      401.12    101.18 o 
  12   9   9      562.09      621.36     87.31 o 
  13   9   9      339.33      229.09     95.60 o 
 -17  10   9     1072.72     1266.80    124.66 o 
 -16  10   9     1284.21     1267.56    160.26 o 
 -15  10   9      566.18      675.68    120.23 o 
 -14  10   9        2.08       -2.72    120.26 o 
 -13  10   9       15.14       59.96     61.85 o 
 -12  10   9      315.89      278.27     47.62 o 
 -11  10   9        5.67       42.49     37.82 o 
 -10  10   9      651.71      625.00     45.95 o 
  -9  10   9      271.36      199.75     39.31 o 
  -8  10   9      172.67      178.34     30.16 o 
  -7  10   9     1339.87     1187.88     47.06 o 
  -6  10   9        4.52        1.29     20.98 o 
  -5  10   9      449.81      422.28     26.49 o 
  -4  10   9     2044.46     1971.71     65.46 o 
  -3  10   9      582.51      586.82     32.30 o 
  -2  10   9     2305.79     2281.21     64.73 o 
  -1  10   9     2048.85     2148.10     56.74 o 
   0  10   9     3479.24     3520.83     75.34 o 
   1  10   9     2007.86     2204.21    121.30 o 
   2  10   9       20.38       29.88     58.06 o 
   3  10   9      307.57      185.04     61.14 o 
   4  10   9     2468.72     2445.64    150.00 o 
   5  10   9        5.01       26.44     67.36 o 
   6  10   9      204.25      227.93     80.63 o 
   7  10   9        1.59       41.61     94.87 o 
   8  10   9       64.15      126.32    207.91 o 
   9  10   9      778.24      619.85     53.18 o 
  10  10   9      350.74      578.82    168.26 o 
  11  10   9      120.73       49.82     70.13 o 
  12  10   9       11.38       90.28    133.38 o 
 -16  11   9      720.11      617.08    147.74 o 
 -15  11   9      779.14      961.01    122.75 o 
 -14  11   9      107.94       22.49    125.61 o 
 -13  11   9      280.27      187.07     89.13 o 
 -12  11   9     1365.89     1357.33    107.35 o 
 -11  11   9       76.34       15.38     62.59 o 
 -10  11   9     1606.94     1524.39     96.79 o 
  -9  11   9     4229.61     4355.70    141.95 o 
  -8  11   9     4879.13     4809.82    175.81 o 
  -7  11   9      303.20      304.37     35.91 o 
  -6  11   9     2023.35     1883.88     61.73 o 
  -5  11   9     3143.28     3102.04     92.66 o 
  -4  11   9        0.35       -8.80     28.65 o 
  -3  11   9      990.23      922.66     44.99 o 
  -2  11   9     1286.50     1246.74     69.13 o 
  -1  11   9       23.92       41.82     18.07 o 
   0  11   9     2592.03     2476.18    123.94 o 
   1  11   9     1534.04     1431.86     88.22 o 
   2  11   9      125.69      206.94     56.05 o 
   3  11   9       22.48       53.09     70.12 o 
   4  11   9      597.55      453.54    105.85 o 
   5  11   9        5.61      -72.92     74.08 o 
   6  11   9      178.97      191.70    150.02 o 
   7  11   9     2190.11     2375.36    220.08 o 
   8  11   9     1632.60     1737.85    206.44 o 
   9  11   9      396.97      317.51    155.62 o 
  10  11   9       27.07      121.82    141.41 o 
  11  11   9      140.10      307.09    163.02 o 
 -15  12   9      106.30       31.78    110.55 o 
 -14  12   9       46.67       20.37     99.81 o 
 -13  12   9        8.55      -94.32     94.32 o 
 -12  12   9       96.66      110.13     79.98 o 
 -11  12   9     2142.04     2349.31    125.10 o 
 -10  12   9      411.54      388.52     58.00 o 
  -9  12   9      280.65      250.49     52.41 o 
  -8  12   9     2412.93     2374.95    113.82 o 
  -7  12   9      361.35      330.50     49.85 o 
  -6  12   9       87.32       45.40     43.26 o 
  -5  12   9      918.66      925.52     62.81 o 
  -4  12   9       75.15       48.14     32.03 o 
  -3  12   9       70.27       40.48     29.85 o 
  -2  12   9      725.81      632.43     38.28 o 
  -1  12   9      165.73      165.50     39.35 o 
   0  12   9     2160.47     2357.55    150.07 o 
   1  12   9        1.06      -50.95     65.74 o 
   2  12   9      143.67      212.83     73.38 o 
   3  12   9      121.49      184.56    130.21 o 
   4  12   9        1.02      104.42     91.50 o 
   5  12   9      810.62      879.21    141.31 o 
   6  12   9      294.81      280.46    102.59 o 
   7  12   9        0.88       70.82    104.99 o 
   8  12   9      228.61      301.29    124.67 o 
   9  12   9      402.29      321.81    154.45 o 
  10  12   9      243.62       56.35    148.48 o 
 -13  13   9      272.71      356.87    101.90 o 
 -12  13   9     1043.15      872.34    113.43 o 
 -11  13   9     1151.25     1000.35    101.71 o 
 -10  13   9      468.39      386.87     75.45 o 
  -9  13   9      995.64      886.81     91.85 o 
  -8  13   9        0.10      -14.97     46.62 o 
  -7  13   9      361.86      308.25     61.12 o 
  -6  13   9       56.09       36.92     69.90 o 
  -5  13   9      280.61      380.75    108.90 o 
  -4  13   9       46.53       46.04     41.40 o 
  -3  13   9     1426.12     1271.58     74.57 o 
  -2  13   9        1.21       -2.68     23.32 o 
  -1  13   9      583.56      548.04     77.23 o 
   0  13   9       92.30       76.21     61.68 o 
   1  13   9      411.62      318.10    113.42 o 
   2  13   9      103.17      113.57     72.82 o 
   3  13   9      137.66       85.47     78.41 o 
   4  13   9     1979.71     2079.70    176.79 o 
   5  13   9      117.38       62.89    162.47 o 
   6  13   9      182.67      224.10    155.62 o 
   7  13   9       71.91       88.39    192.97 o 
   8  13   9        3.07        6.22    176.79 o 
 -11  14   9      151.96      178.92     81.63 o 
 -10  14   9        1.03      159.20    100.22 o 
  -9  14   9      157.76      153.35     74.69 o 
  -8  14   9      291.30      278.18     69.54 o 
  -7  14   9     1623.09     1400.25    116.44 o 
  -6  14   9      382.08      331.18     61.31 o 
  -5  14   9     1523.89     1408.54     99.65 o 
  -4  14   9     3908.01     4110.30    196.55 o 
  -3  14   9      834.52      804.66     71.16 o 
  -2  14   9     1869.95     1911.91    107.18 o 
  -1  14   9     4452.04     4879.94    303.06 o 
   0  14   9      263.11      267.73    106.13 o 
   1  14   9       95.19       79.44    127.61 o 
   2  14   9       85.50      230.96    194.84 o 
   3  14   9       16.57      -16.31    211.65 o 
   4  14   9      155.21      136.89    314.36 o 
   5  14   9      649.59      768.54    172.27 o 
   6  14   9       50.26      208.90    140.45 o 
  -8  15   9       59.88       70.62     78.48 o 
  -7  15   9      246.38      100.68     75.59 o 
  -6  15   9        0.98      -17.35     52.90 o 
  -5  15   9      336.36      377.72    103.38 o 
  -4  15   9      143.05      290.38     88.68 o 
  -3  15   9      593.62      496.39     60.27 o 
  -2  15   9        0.93       24.96    129.57 o 
  -1  15   9     1081.70     1114.83    159.31 o 
   0  15   9       35.74     -134.38    154.33 o 
   1  15   9     2262.49     2237.31    225.34 o 
   2  15   9     1010.96     1094.52    168.58 o 
   3  15   9      740.39      847.80    156.70 o 
 -22   0  10      297.88      324.66    224.10 o 
 -21   0  10      244.06       42.24    179.61 o 
 -20   0  10      463.79      528.86    148.71 o 
 -19   0  10      365.73      406.58    125.66 o 
 -18   0  10     7326.58     7933.78    545.92 o 
 -17   0  10     3122.51     3412.69    154.17 o 
 -16   0  10     3061.12     2992.66    132.19 o 
 -15   0  10     1285.05     1442.28     89.76 o 
 -14   0  10       36.63       46.40     32.52 o 
 -13   0  10       18.33       -2.27     24.56 o 
 -12   0  10     1542.09     1528.83     53.04 o 
 -11   0  10       10.66      -29.47     36.23 o 
 -10   0  10      758.42      853.26     61.64 o 
  -9   0  10      169.44      219.83     39.24 o 
  -8   0  10    17874.47    17880.09    656.79 o 
  -7   0  10    24759.15    25502.15    572.68 o 
  -6   0  10      123.56       55.73     33.44 o 
  -5   0  10    14454.34    13822.23    267.21 o 
  -4   0  10     2394.10     2229.45     62.59 o 
  -3   0  10     2626.27     2421.71     65.59 o 
  -2   0  10    11067.10    10491.81    225.37 o 
  -1   0  10     9146.95     9184.26    172.92 o 
   0   0  10     2490.41     2445.75     64.90 o 
   1   0  10      860.78     1016.85     44.45 o 
   2   0  10      114.27      118.12     36.48 o 
   3   0  10     1537.52     1536.02     57.98 o 
   4   0  10     2489.95     2433.56     83.99 o 
   5   0  10       84.12       75.11     38.21 o 
   6   0  10      673.74      629.30     46.07 o 
   7   0  10      407.84      470.99     54.75 o 
   8   0  10     5049.81     5192.72    168.76 o 
   9   0  10     1498.32     1640.94    147.03 o 
  10   0  10       10.95       -1.61     53.13 o 
  11   0  10     3253.67     3609.43    289.46 o 
  12   0  10       16.15      -77.14     77.14 o 
  13   0  10     2417.29     2907.03    295.06 o 
  14   0  10     1835.55     1990.72    247.75 o 
  15   0  10        3.50      -88.39    217.87 o 
  16   0  10      451.00      249.00    156.87 o 
 -22   1  10       22.77      -63.05    107.22 o 
 -21   1  10      134.41      111.97     93.47 o 
 -20   1  10       22.59       73.05     80.04 o 
 -19   1  10     1154.21     1125.25    121.23 o 
 -18   1  10      296.50      303.93     67.84 o 
 -17   1  10       20.72       25.77     36.23 o 
 -16   1  10     1796.50     1668.47     66.97 o 
 -15   1  10     1310.30     1240.80     56.19 o 
 -14   1  10       79.94       28.74     31.42 o 
 -13   1  10     1881.14     1915.53     52.42 o 
 -12   1  10     3895.41     3759.31     74.47 o 
 -11   1  10     3893.91     3884.00    118.22 o 
 -10   1  10    19436.34    19830.25    298.05 o 
  -9   1  10     1347.85     1393.70     45.76 o 
  -8   1  10     3834.69     3599.39     76.29 o 
  -7   1  10     1308.90     1282.32     40.08 o 
  -6   1  10      419.93      422.44     21.55 o 
  -5   1  10        2.00       -3.56     13.80 o 
  -4   1  10     3614.95     3522.20     62.79 o 
  -3   1  10     5674.09     6001.87    105.82 o 
  -2   1  10      836.13     1028.24     29.20 o 
  -1   1  10     8754.30     9313.10    133.25 o 
   0   1  10    15808.35    15730.44    265.74 o 
   1   1  10     8430.49     8595.18    132.50 o 
   2   1  10     1947.39     2000.22     44.61 o 
   3   1  10     4762.75     4819.48    116.60 o 
   4   1  10      121.59       51.12     23.18 o 
   5   1  10     2211.63     2310.40     57.78 o 
   6   1  10     1517.78     1597.17     46.86 o 
   7   1  10        2.16      -28.19     28.19 o 
   8   1  10     1010.73     1022.45     50.47 o 
   9   1  10     1584.55     1491.80     63.67 o 
  10   1  10       63.69       70.34     49.49 o 
  11   1  10     2950.57     2787.29    136.81 o 
  12   1  10     1256.60     1176.63     92.62 o 
  13   1  10       11.76        9.45     67.91 o 
  14   1  10       36.26       95.59     95.58 o 
  15   1  10       11.40       42.32    114.87 o 
  16   1  10     1232.78     1246.36    153.21 o 
 -21   2  10      349.54      372.48    105.93 o 
 -20   2  10      134.43      216.67     85.90 o 
 -19   2  10       33.71       -9.74     77.56 o 
 -18   2  10      679.25      556.54     84.48 o 
 -17   2  10        7.98      -42.11     42.11 o 
 -16   2  10     1353.11     1285.89     61.05 o 
 -15   2  10      405.41      379.01     32.51 o 
 -14   2  10      787.32      754.14     44.82 o 
 -13   2  10      947.55      956.16     35.30 o 
 -12   2  10     2805.15     2698.93     63.27 o 
 -11   2  10     6350.85     6582.17    130.36 o 
 -10   2  10     1379.96     1372.11     46.02 o 
  -9   2  10     9761.60     9780.30    167.08 o 
  -8   2  10       46.69       15.22     22.12 o 
  -7   2  10     7137.33     7007.30    112.41 o 
  -6   2  10     1082.93     1140.43     32.11 o 
  -5   2  10      110.49      137.20     13.36 o 
  -4   2  10       85.86       96.48     16.28 o 
  -3   2  10     1103.27     1057.23     32.38 o 
  -2   2  10     3367.22     3331.49     58.18 o 
  -1   2  10     2282.05     2079.28     43.69 o 
   0   2  10      883.59      879.44     28.92 o 
   1   2  10      226.29      203.38     23.35 o 
   2   2  10      857.31      814.62     32.43 o 
   3   2  10      133.51       91.95     21.38 o 
   4   2  10      995.43     1068.47     43.26 o 
   5   2  10      611.56      590.68     32.28 o 
   6   2  10        3.99       20.26     32.65 o 
   7   2  10       64.95       66.50     28.86 o 
   8   2  10      153.74       78.69     31.68 o 
   9   2  10      659.79      606.28     44.69 o 
  10   2  10       22.78       -4.30     43.24 o 
  11   2  10       84.66       51.49     42.79 o 
  12   2  10      939.61      854.51     99.49 o 
  13   2  10     1438.91     1394.67    123.19 o 
  14   2  10      195.82       98.51     91.59 o 
  15   2  10     1545.31     1527.71    208.03 o 
  16   2  10      170.46      168.10    178.03 o 
 -21   3  10       49.81      -38.95     97.74 o 
 -20   3  10      168.27       69.88     93.34 o 
 -19   3  10      525.91      598.62     99.16 o 
 -18   3  10       41.59        1.33     76.22 o 
 -17   3  10     3610.38     3590.93    136.91 o 
 -16   3  10      709.07      826.87     85.31 o 
 -15   3  10       88.92       96.44     52.32 o 
 -14   3  10     2560.30     2581.44     83.36 o 
 -13   3  10     6918.20     6932.20    162.25 o 
 -12   3  10       96.19       84.11     17.10 o 
 -11   3  10      171.71      201.43     29.28 o 
 -10   3  10      246.70      200.24     40.29 o 
  -9   3  10     2965.60     2989.11     63.36 o 
  -8   3  10     4815.73     4787.35    126.41 o 
  -7   3  10      526.17      491.52     32.95 o 
  -6   3  10    13114.94    12634.98    214.10 o 
  -5   3  10     2511.16     2439.07     43.56 o 
  -4   3  10     7553.78     7127.88    126.89 o 
  -3   3  10     9994.68     9764.07    143.66 o 
  -2   3  10      406.80      403.91     20.11 o 
  -1   3  10     7291.47     7580.68    116.90 o 
   0   3  10      183.99      205.28     19.97 o 
   1   3  10      697.10      677.40     28.02 o 
   2   3  10      170.40      116.53     20.66 o 
   3   3  10     1509.35     1570.63     45.56 o 
   4   3  10     1525.25     1647.25     48.34 o 
   5   3  10     1231.49     1133.84     44.63 o 
   6   3  10      826.65      777.84     39.40 o 
   7   3  10     3070.19     3121.01     91.34 o 
   8   3  10      992.48     1086.26     53.70 o 
   9   3  10      292.06      283.97     41.21 o 
  10   3  10     4385.93     4655.42    166.50 o 
  11   3  10      208.16      107.47     59.62 o 
  12   3  10     1129.93     1197.20     96.23 o 
  13   3  10       72.87       27.28     87.06 o 
  14   3  10       85.85       62.81     76.30 o 
  15   3  10       25.16     -109.95    109.95 o 
 -21   4  10      174.16      424.34    139.05 o 
 -20   4  10      206.90      283.59    105.48 o 
 -19   4  10      294.35      213.91     78.95 o 
 -18   4  10      381.05      351.38     78.39 o 
 -17   4  10      927.70      954.57     89.94 o 
 -16   4  10      561.44      481.62     61.82 o 
 -15   4  10     1459.10     1327.01     62.86 o 
 -14   4  10     3923.91     3963.59    118.58 o 
 -13   4  10      317.25      304.26     27.78 o 
 -12   4  10      318.52      361.25     42.85 o 
 -11   4  10     1835.11     1919.37     52.58 o 
 -10   4  10       53.67       83.05     27.89 o 
  -9   4  10     4434.92     4547.08     93.30 o 
  -8   4  10      178.59      210.62     28.36 o 
  -7   4  10      469.51      481.11     26.48 o 
  -6   4  10     4064.65     3916.97     69.07 o 
  -5   4  10     7672.69     7872.77    119.74 o 
  -4   4  10      311.73      293.94     22.37 o 
  -3   4  10      656.59      717.27     39.47 o 
  -2   4  10     5470.17     5497.90     85.13 o 
  -1   4  10     8898.90     8982.02    139.99 o 
   0   4  10     3999.56     4231.18     70.14 o 
   1   4  10      537.38      622.19     25.79 o 
   2   4  10     3842.23     3696.90    116.65 o 
   3   4  10     2639.58     2624.73     55.49 o 
   4   4  10        7.97       -9.10     21.39 o 
   5   4  10      135.93      132.59     29.06 o 
   6   4  10     1212.41     1110.82     39.10 o 
   7   4  10     1022.65      910.92     40.52 o 
   8   4  10     1800.82     1723.86     67.60 o 
   9   4  10       83.89       32.94     37.13 o 
  10   4  10       40.51       61.93     50.50 o 
  11   4  10      174.98      256.49     68.13 o 
  12   4  10      746.72      775.72     97.13 o 
  13   4  10       76.28      160.58    121.49 o 
  14   4  10      954.32      847.92    123.18 o 
  15   4  10     2194.52     1871.75    191.10 o 
 -21   5  10       54.72       60.23    115.16 o 
 -20   5  10      360.61      293.01    121.65 o 
 -19   5  10      406.17      454.84     92.91 o 
 -18   5  10      288.52      160.65     72.83 o 
 -17   5  10      208.25      292.55     63.62 o 
 -16   5  10      119.86      115.73     53.63 o 
 -15   5  10       33.66       11.86     49.12 o 
 -14   5  10       30.49       19.42     35.35 o 
 -13   5  10      265.69      221.11     31.38 o 
 -12   5  10     1806.18     1657.49     54.89 o 
 -11   5  10       81.95       70.07     36.07 o 
 -10   5  10      243.09      244.60     36.85 o 
  -9   5  10       54.35       66.31     19.05 o 
  -8   5  10     2252.00     2229.19     55.40 o 
  -7   5  10      201.67      185.62     22.06 o 
  -6   5  10       30.31       68.44     31.15 o 
  -5   5  10      501.14      560.46     31.83 o 
  -4   5  10     1494.38     1455.27     35.79 o 
  -3   5  10      902.60      889.87     32.32 o 
  -2   5  10     2039.98     2107.25     44.04 o 
  -1   5  10      618.59      594.90     22.45 o 
   0   5  10     1054.10     1009.84     27.60 o 
   1   5  10       98.66      112.98     17.64 o 
   2   5  10     1593.99     1582.74     34.70 o 
   3   5  10      296.05      291.23     28.85 o 
   4   5  10      262.82      313.57     24.64 o 
   5   5  10     1006.27     1020.22     34.77 o 
   6   5  10      428.80      451.06     37.71 o 
   7   5  10      862.99      792.49     42.36 o 
   8   5  10       35.13       67.05     26.50 o 
   9   5  10       18.67       58.69     35.16 o 
  10   5  10       73.22      -16.90     87.03 o 
  11   5  10       38.59        8.14     77.04 o 
  12   5  10      819.42      826.08     93.05 o 
  13   5  10       18.17        1.92     69.62 o 
  14   5  10      344.00      342.51    192.97 o 
  15   5  10      545.27      343.81    140.06 o 
 -20   6  10       96.53       26.06    113.60 o 
 -19   6  10       93.72       23.21    113.73 o 
 -18   6  10      535.05      303.20     92.30 o 
 -17   6  10      194.43       41.11     67.41 o 
 -16   6  10      133.36      125.34     55.52 o 
 -15   6  10     1984.18     1961.77     80.68 o 
 -14   6  10      465.53      396.97     40.81 o 
 -13   6  10       14.60      -38.42     38.42 o 
 -12   6  10     2004.39     2009.35     62.53 o 
 -11   6  10     5981.14     5927.55    124.74 o 
 -10   6  10      854.59      842.67     38.11 o 
  -9   6  10      697.04      671.91     32.16 o 
  -8   6  10     1220.98     1217.34     37.91 o 
  -7   6  10      220.81      217.71     24.63 o 
  -6   6  10     4705.30     4833.80     91.05 o 
  -5   6  10     5252.55     5556.50     91.86 o 
  -4   6  10     3450.65     3336.72     58.07 o 
  -3   6  10     2500.04     2624.15     50.86 o 
  -2   6  10     3785.48     3840.20     72.30 o 
  -1   6  10     6099.21     6209.13    101.56 o 
   0   6  10     1897.13     2073.67     42.05 o 
   1   6  10     1052.70     1072.84     38.88 o 
   2   6  10     4817.81     5054.96     99.82 o 
   3   6  10      421.42      371.88     30.18 o 
   4   6  10      642.30      634.47     35.36 o 
   5   6  10     2581.03     2641.31     73.58 o 
   6   6  10      341.01      373.18     45.60 o 
   7   6  10      127.54       98.62     35.09 o 
   8   6  10       61.11       53.44     17.13 o 
   9   6  10       82.73       40.13     33.77 o 
  10   6  10      985.75      846.79     82.14 o 
  11   6  10      173.60      272.12     72.98 o 
  12   6  10     2447.60     2644.12    206.10 o 
  13   6  10      528.46      575.40    135.02 o 
  14   6  10      447.86      566.67    136.66 o 
 -20   7  10      160.58       64.06    288.84 o 
 -19   7  10     1154.20      994.24    171.94 o 
 -18   7  10      131.17       60.84     97.63 o 
 -17   7  10      284.06      399.82     90.62 o 
 -16   7  10      261.97      348.87     55.64 o 
 -15   7  10      974.33      956.15     64.26 o 
 -14   7  10     4068.21     4156.48    115.56 o 
 -13   7  10     2749.41     2828.14    100.17 o 
 -12   7  10      345.50      374.82     41.04 o 
 -11   7  10        0.31       27.89     26.67 o 
 -10   7  10      302.36      264.20     30.59 o 
  -9   7  10     1745.05     1846.67     52.77 o 
  -8   7  10      844.79      832.98     36.23 o 
  -7   7  10     1400.79     1359.94     44.97 o 
  -6   7  10     6253.51     6138.91    114.21 o 
  -5   7  10       31.16       28.72     18.78 o 
  -4   7  10     4976.36     4928.02     91.17 o 
  -3   7  10     4374.76     4606.75     77.88 o 
  -2   7  10     1090.88     1020.58     30.43 o 
  -1   7  10     1184.37     1243.83     54.46 o 
   0   7  10       43.48       29.01     25.29 o 
   1   7  10      197.21      201.30     23.26 o 
   2   7  10     2693.39     2833.82     63.86 o 
   3   7  10      887.20      918.50     36.70 o 
   4   7  10     2314.75     2239.02     71.79 o 
   5   7  10      491.13      547.45     68.38 o 
   6   7  10      297.66      339.61     40.16 o 
   7   7  10      136.68       79.04     38.28 o 
   8   7  10     1035.88     1076.38     63.20 o 
   9   7  10       51.86      -39.58     54.41 o 
  10   7  10     2539.62     2644.53    148.57 o 
  11   7  10       61.85       92.33     65.68 o 
  12   7  10      264.30      225.61     82.26 o 
  13   7  10      350.45      286.18     94.05 o 
  14   7  10      154.95      271.17     92.97 o 
 -19   8  10        4.17      158.90    137.20 o 
 -18   8  10      366.35      634.85    189.24 o 
 -17   8  10       20.72      105.34    143.66 o 
 -16   8  10      903.04      875.18     82.41 o 
 -15   8  10      636.65      649.13     92.18 o 
 -14   8  10      100.61      160.94     60.99 o 
 -13   8  10     1152.29     1213.84     77.97 o 
 -12   8  10      117.66       48.24     34.93 o 
 -11   8  10        4.83       -8.98     40.02 o 
 -10   8  10        0.39        8.07     33.03 o 
  -9   8  10      286.29      262.37     34.34 o 
  -8   8  10      165.42      135.44     30.81 o 
  -7   8  10     7935.00     8142.92    168.96 o 
  -6   8  10     1503.77     1548.92     42.49 o 
  -5   8  10      317.83      280.67     26.11 o 
  -4   8  10      219.83      229.12     21.62 o 
  -3   8  10      967.29      924.58     31.43 o 
  -2   8  10      526.50      488.99     42.76 o 
  -1   8  10      650.12      633.95     32.78 o 
   0   8  10     5135.88     5218.26    122.07 o 
   1   8  10       13.87       49.48     20.46 o 
   2   8  10     1975.45     1937.61     62.58 o 
   3   8  10       93.60       82.36     35.73 o 
   4   8  10     1990.86     2012.68     64.88 o 
   5   8  10      701.63      664.70     42.34 o 
   6   8  10     2646.52     2745.13     99.57 o 
   7   8  10      199.41      219.19     38.10 o 
   8   8  10      668.97      525.24     51.05 o 
   9   8  10     1884.35     1803.78    179.38 o 
  10   8  10     1461.01     1374.92    103.37 o 
  11   8  10      208.42      187.01     76.15 o 
  12   8  10      620.06      553.07     79.80 o 
  13   8  10       15.87       59.01     58.62 o 
 -18   9  10       51.80      118.48    130.37 o 
 -17   9  10        2.26      -48.62     91.03 o 
 -16   9  10      454.79      441.58    148.78 o 
 -15   9  10     2086.25     2109.83    139.29 o 
 -14   9  10      385.96      362.70     63.91 o 
 -13   9  10     2575.52     2480.70    147.85 o 
 -12   9  10     1028.39     1018.36     63.00 o 
 -11   9  10     3643.21     3658.36    116.83 o 
 -10   9  10     5574.61     5633.84    139.38 o 
  -9   9  10       46.54       78.90     34.08 o 
  -8   9  10      926.42      865.85     47.84 o 
  -7   9  10     1596.46     1533.39     51.30 o 
  -6   9  10     1169.12     1120.60     39.68 o 
  -5   9  10      456.67      464.27     26.50 o 
  -4   9  10        6.12       75.61     27.54 o 
  -3   9  10     2723.49     2674.04     84.61 o 
  -2   9  10     1343.28     1383.41     62.95 o 
  -1   9  10       30.22       35.80     29.73 o 
   0   9  10     6890.55     7396.77    200.59 o 
   1   9  10     7238.64     7501.70    167.09 o 
   2   9  10      409.77      395.74     38.79 o 
   3   9  10     3865.63     4011.53    126.68 o 
   4   9  10      308.36      335.53     56.60 o 
   5   9  10      799.46      742.11     58.40 o 
   6   9  10     1443.45     1476.29    117.16 o 
   7   9  10        3.99       -1.57     33.24 o 
   8   9  10      307.60      196.38    121.27 o 
   9   9  10      195.08      131.74     55.37 o 
  10   9  10       69.36       90.13     58.18 o 
  11   9  10      266.67      302.15     77.63 o 
  12   9  10      482.46      457.82     94.01 o 
 -17  10  10      969.64     1062.57    270.78 o 
 -16  10  10     1189.69     1446.27    142.69 o 
 -15  10  10     1188.01     1255.47    119.26 o 
 -14  10  10      122.00       35.80     80.33 o 
 -13  10  10     1082.18     1114.45    107.08 o 
 -12  10  10      159.77       89.26     47.40 o 
 -11  10  10       61.89      108.75     42.16 o 
 -10  10  10        2.58       -4.87     56.76 o 
  -9  10  10       69.27       42.09     31.33 o 
  -8  10  10      492.18      437.93     37.64 o 
  -7  10  10     4763.89     4949.88    124.61 o 
  -6  10  10      354.43      336.33     30.64 o 
  -5  10  10     8296.80     8780.15    183.13 o 
  -4  10  10      600.01      554.51     38.97 o 
  -3  10  10      822.23      893.72     43.84 o 
  -2  10  10     3049.30     3330.21     96.03 o 
  -1  10  10       71.40       33.18     33.16 o 
   0  10  10     2735.43     2923.76     75.00 o 
   1  10  10      173.52      108.41    113.00 o 
   2  10  10      437.56      505.33     82.86 o 
   3  10  10      140.54      103.22     70.75 o 
   4  10  10      488.08      489.94    105.77 o 
   5  10  10      777.41      681.73    120.87 o 
   6  10  10     2171.22     2373.05    180.64 o 
   7  10  10       28.17      -80.40    118.90 o 
   8  10  10     1392.70     1308.34     74.61 o 
   9  10  10     1297.26     1383.79    155.97 o 
  10  10  10        4.84       74.87     54.91 o 
  11  10  10     1856.44     1881.03    118.79 o 
 -16  11  10      195.94        6.55    147.65 o 
 -15  11  10       88.26       47.59    291.95 o 
 -14  11  10      215.84      285.37     86.16 o 
 -13  11  10      612.65      737.49    132.45 o 
 -12  11  10     1990.36     1915.55    122.40 o 
 -11  11  10        5.48       31.96     59.38 o 
 -10  11  10      809.04      937.57     71.34 o 
  -9  11  10      554.41      503.87     64.70 o 
  -8  11  10      717.05      675.32     61.93 o 
  -7  11  10       80.90       95.26     47.87 o 
  -6  11  10     2154.65     2086.97     68.43 o 
  -5  11  10      107.91       94.42     35.96 o 
  -4  11  10     2387.08     2412.73     74.05 o 
  -3  11  10     1389.94     1320.53     54.60 o 
  -2  11  10      276.63      303.25     33.48 o 
  -1  11  10     1224.29     1315.14     60.11 o 
   0  11  10       53.46      -54.04     63.57 o 
   1  11  10       11.01      -32.27     49.59 o 
   2  11  10      385.67      312.22    134.34 o 
   3  11  10     2377.92     2458.67    211.19 o 
   4  11  10       70.01      -25.66     91.83 o 
   5  11  10      437.07      470.47    113.57 o 
   6  11  10      420.48      640.36    159.53 o 
   7  11  10       16.30      -12.31    107.71 o 
   8  11  10      411.04      620.42    152.44 o 
   9  11  10        4.09      -81.36    141.19 o 
  10  11  10     1172.89     1169.13    183.47 o 
 -15  12  10      183.79      136.46    157.45 o 
 -14  12  10      855.79     1020.64    220.36 o 
 -13  12  10      147.37       27.95     82.65 o 
 -12  12  10     1185.13     1143.01    112.40 o 
 -11  12  10     2626.00     2586.43    140.29 o 
 -10  12  10       11.48       82.18     61.42 o 
  -9  12  10     3109.86     2841.85    179.16 o 
  -8  12  10     2247.86     2250.14    106.45 o 
  -7  12  10       21.09       79.97     45.09 o 
  -6  12  10        3.41       54.93     43.34 o 
  -5  12  10      720.46      716.64     61.28 o 
  -4  12  10       86.23       62.25     54.28 o 
  -3  12  10      484.54      451.09     42.95 o 
  -2  12  10       90.30       78.77     38.69 o 
  -1  12  10     1618.31     1679.23    131.99 o 
   0  12  10       35.58       66.49     77.29 o 
   1  12  10     2466.21     2374.44    162.54 o 
   2  12  10     2310.48     2522.45    168.68 o 
   3  12  10       15.22      -79.89     79.89 o 
   4  12  10     3819.60     4031.38    283.85 o 
   5  12  10      981.63     1223.17    172.48 o 
   6  12  10      111.70      247.80    187.37 o 
   7  12  10      852.48      981.73    166.91 o 
   8  12  10      473.77      418.42    384.08 o 
   9  12  10      488.53      242.66    171.58 o 
 -13  13  10       26.56     -130.28    130.28 o 
 -12  13  10        5.49     -118.52    118.52 o 
 -11  13  10      122.31      -37.70    116.98 o 
 -10  13  10       87.24      100.02     64.81 o 
  -9  13  10      627.73      588.30     63.14 o 
  -8  13  10      206.23      249.92     63.16 o 
  -7  13  10      661.20      641.85     71.70 o 
  -6  13  10     1105.81     1100.53     89.32 o 
  -5  13  10      213.63      351.98     53.43 o 
  -4  13  10     1541.91     1581.95    108.12 o 
  -3  13  10     1090.38     1082.40     73.48 o 
  -2  13  10       63.46       95.29     26.42 o 
  -1  13  10     2501.98     2799.08    235.03 o 
   0  13  10     1602.12     1679.17    162.38 o 
   1  13  10       74.20      154.84     84.33 o 
   2  13  10      148.49      306.83    105.95 o 
   3  13  10      891.17      737.16    133.28 o 
   4  13  10        3.15      -45.66    105.24 o 
   5  13  10       88.58      302.39    153.13 o 
   6  13  10       78.16      -83.41    173.05 o 
   7  13  10      520.53      490.52    219.12 o 
 -11  14  10       57.79      120.15    101.71 o 
 -10  14  10       10.12      -58.96     74.34 o 
  -9  14  10      724.12      701.57     89.17 o 
  -8  14  10      125.18       72.77     74.98 o 
  -7  14  10        0.86      -54.72     62.20 o 
  -6  14  10       32.90       -0.80     57.02 o 
  -5  14  10     1950.25     1922.47    104.53 o 
  -4  14  10       81.41      130.64     63.79 o 
  -3  14  10       80.93      100.65     42.15 o 
  -2  14  10       55.27       34.56    130.10 o 
  -1  14  10      265.41      417.49    148.33 o 
   0  14  10      524.50      151.89    288.84 o 
   1  14  10        1.15      -39.42    198.57 o 
   2  14  10      279.36      238.05    130.09 o 
   3  14  10       20.12      209.97    125.30 o 
   4  14  10       80.17       69.19    235.30 o 
   5  14  10      498.01      630.72    193.19 o 
  -7  15  10      142.78       88.82    125.43 o 
  -6  15  10        1.42       14.83     59.51 o 
  -5  15  10      223.88      167.26     68.05 o 
  -4  15  10      515.17      475.28     65.66 o 
  -3  15  10      587.23      263.39     80.92 o 
  -2  15  10      577.09      759.99    186.15 o 
  -1  15  10       25.02       50.61    102.85 o 
   0  15  10      135.14      245.00    157.49 o 
   1  15  10       65.31       31.62    125.73 o 
 -21   1  11      402.08      321.78    123.24 o 
 -20   1  11     1869.68     1727.90    134.46 o 
 -19   1  11      372.90      291.95     86.06 o 
 -18   1  11     1021.88     1068.97    144.84 o 
 -17   1  11     5988.20     6193.49    236.14 o 
 -16   1  11     1617.94     1512.06     69.90 o 
 -15   1  11      362.94      376.25     27.43 o 
 -14   1  11       42.63       30.20     22.61 o 
 -13   1  11      118.52      157.96     35.41 o 
 -12   1  11       79.91       -1.93     33.18 o 
 -11   1  11      363.01      322.95     34.28 o 
 -10   1  11      844.60      887.86     41.26 o 
  -9   1  11       57.09      102.73     25.78 o 
  -8   1  11     2790.12     2571.67     63.03 o 
  -7   1  11     3100.76     3103.61     62.80 o 
  -6   1  11      262.41      261.85     27.00 o 
  -5   1  11     3126.07     3092.89     53.72 o 
  -4   1  11     5995.78     5768.81    162.64 o 
  -3   1  11     1622.15     1704.55     47.07 o 
  -2   1  11      915.06      895.07     31.79 o 
  -1   1  11    16946.06    18326.56    271.23 o 
   0   1  11     3679.90     3565.45     79.52 o 
   1   1  11        8.75       36.63     19.90 o 
   2   1  11       16.09        2.40     20.60 o 
   3   1  11      515.41      525.78     32.52 o 
   4   1  11      812.81      806.29     37.95 o 
   5   1  11     1407.63     1434.35     44.79 o 
   6   1  11      189.64      258.97     33.37 o 
   7   1  11     2221.79     2218.36     76.49 o 
   8   1  11      393.69      339.64     45.62 o 
   9   1  11     1734.68     1925.57     76.90 o 
  10   1  11     1097.98     1029.73     85.50 o 
  11   1  11      241.32      233.95     78.17 o 
  12   1  11     1302.20     1265.44    170.33 o 
  13   1  11       49.64      117.61    244.64 o 
  14   1  11       13.15      -57.71    113.92 o 
  15   1  11      408.62      113.97    127.05 o 
 -21   2  11       16.87       14.17    134.69 o 
 -20   2  11      300.82      363.94    122.37 o 
 -19   2  11       31.14      -21.04    104.58 o 
 -18   2  11        8.59      -68.11     68.11 o 
 -17   2  11      238.16      122.41     68.43 o 
 -16   2  11     2457.95     2480.32     88.06 o 
 -15   2  11     1662.83     1686.00     59.39 o 
 -14   2  11     1913.13     1979.29     72.38 o 
 -13   2  11      596.09      572.99     46.49 o 
 -12   2  11    10268.14    10775.79    213.93 o 
 -11   2  11     1080.85      974.93     43.62 o 
 -10   2  11     2905.06     2907.09     71.31 o 
  -9   2  11    14295.22    14797.26    277.69 o 
  -8   2  11     5314.83     5478.17    101.93 o 
  -7   2  11     1232.22     1233.90     36.77 o 
  -6   2  11      358.68      322.39     33.45 o 
  -5   2  11      138.88      124.18     15.30 o 
  -4   2  11      505.18      492.60     28.40 o 
  -3   2  11      463.44      512.82     26.95 o 
  -2   2  11      262.03      281.29     23.28 o 
  -1   2  11     2390.36     2367.87     50.05 o 
   0   2  11     3130.18     3176.91     73.88 o 
   1   2  11    10124.24    10595.26    162.51 o 
   2   2  11       35.33       40.33     21.25 o 
   3   2  11     3441.83     3634.35     74.15 o 
   4   2  11     1478.74     1486.07     53.47 o 
   5   2  11       14.28       13.60     26.77 o 
   6   2  11     1804.21     1843.71     83.52 o 
   7   2  11     3318.22     3584.15     99.18 o 
   8   2  11     1505.42     1509.23     70.47 o 
   9   2  11     1055.70     1046.59     66.75 o 
  10   2  11      191.02      226.87     50.04 o 
  11   2  11     1318.51     1136.83    101.07 o 
  12   2  11      386.68      312.79     72.56 o 
  13   2  11      111.28       85.14     78.79 o 
  14   2  11      137.32      179.33    138.77 o 
  15   2  11      583.93      610.81    126.77 o 
 -21   3  11       21.74      -26.62    186.52 o 
 -20   3  11      327.30      438.32     91.60 o 
 -19   3  11       10.77      118.70     80.58 o 
 -18   3  11      597.03      638.53     83.52 o 
 -17   3  11     2252.27     2411.67    133.55 o 
 -16   3  11       58.97       42.75     28.35 o 
 -15   3  11       16.27        5.81     18.81 o 
 -14   3  11       17.12       -4.73     21.19 o 
 -13   3  11     2829.33     2791.28    106.99 o 
 -12   3  11        1.30       84.32     55.38 o 
 -11   3  11     1699.79     1635.90     63.53 o 
 -10   3  11       91.23       63.54     25.56 o 
  -9   3  11       84.19       64.15     26.37 o 
  -8   3  11        5.39       15.00     18.88 o 
  -7   3  11     4429.44     4252.38     77.34 o 
  -6   3  11     2485.57     2536.10     52.31 o 
  -5   3  11     1714.56     1700.51     35.87 o 
  -4   3  11      208.18      208.36     18.26 o 
  -3   3  11     1451.31     1392.67     34.02 o 
  -2   3  11     6076.15     6271.50    105.12 o 
  -1   3  11      202.03      148.96     32.06 o 
   0   3  11        5.14       24.96     19.21 o 
   1   3  11     1258.54     1330.78     41.37 o 
   2   3  11     1456.16     1380.53     45.24 o 
   3   3  11      654.43      618.41     35.95 o 
   4   3  11     1001.28     1085.43     44.78 o 
   5   3  11     1023.30     1013.50     56.63 o 
   6   3  11      177.64       93.23     37.71 o 
   7   3  11      253.55      214.64     40.03 o 
   8   3  11      134.70       98.50     40.76 o 
   9   3  11     1498.97     1477.76    102.53 o 
  10   3  11      376.38      468.62     75.43 o 
  11   3  11     2060.21     2354.33    139.04 o 
  12   3  11        3.38      -63.39     63.39 o 
  13   3  11      864.95      828.64    105.66 o 
  14   3  11     1721.55     1904.35    193.93 o 
  15   3  11      215.55      271.75    111.19 o 
 -21   4  11     2304.58     2010.07    208.52 o 
 -20   4  11        3.91      -27.70    125.25 o 
 -19   4  11     2075.16     2131.26    155.44 o 
 -18   4  11     2227.73     2233.47    145.71 o 
 -17   4  11      261.13      335.63     72.33 o 
 -16   4  11      965.03      931.30     61.24 o 
 -15   4  11       24.29       16.79     23.60 o 
 -14   4  11     1251.76     1243.48     54.58 o 
 -13   4  11     1392.73     1421.11     99.01 o 
 -12   4  11      213.29      134.81     46.77 o 
 -11   4  11      655.39      593.68     44.28 o 
 -10   4  11     3927.66     3920.93    101.93 o 
  -9   4  11      163.11      155.73     21.17 o 
  -8   4  11     4737.98     4786.07     91.29 o 
  -7   4  11      275.92      308.12     23.47 o 
  -6   4  11     7253.36     7009.59    162.53 o 
  -5   4  11    14206.69    14652.33    233.38 o 
  -4   4  11      185.29      183.67     21.63 o 
  -3   4  11     6637.95     6478.56    102.57 o 
  -2   4  11     2029.18     1992.28     94.30 o 
  -1   4  11      944.85      904.67     37.12 o 
   0   4  11       44.12       86.33     18.13 o 
   1   4  11     2971.48     3007.97     63.40 o 
   2   4  11       88.70       78.11     21.44 o 
   3   4  11      378.00      405.46     25.04 o 
   4   4  11      258.64      256.68     28.33 o 
   5   4  11     3274.13     3243.37    103.34 o 
   6   4  11     1751.96     1832.99     57.76 o 
   7   4  11      176.73      210.20     33.26 o 
   8   4  11     2936.17     2989.22     97.73 o 
   9   4  11      126.45       25.70     46.82 o 
  10   4  11     4173.42     4431.78    206.19 o 
  11   4  11     1483.18     1504.26    143.71 o 
  12   4  11      362.41      206.66     84.30 o 
  13   4  11       47.01      124.35     75.81 o 
  14   4  11       49.45       20.13    111.43 o 
 -20   5  11      726.38      591.58    132.39 o 
 -19   5  11      399.37      344.66    101.05 o 
 -18   5  11      193.32      145.09     70.52 o 
 -17   5  11       32.74      148.88     70.97 o 
 -16   5  11     3128.45     3229.09    127.87 o 
 -15   5  11       95.40       19.16     30.86 o 
 -14   5  11     1399.16     1328.72     62.71 o 
 -13   5  11     4384.26     4790.96    130.82 o 
 -12   5  11       24.67        0.64     35.54 o 
 -11   5  11     6957.92     7241.19    224.56 o 
 -10   5  11      739.82      743.38     37.09 o 
  -9   5  11     2993.64     3041.25     68.88 o 
  -8   5  11     3528.96     3403.17     68.07 o 
  -7   5  11        0.64      -22.29     22.75 o 
  -6   5  11     1414.11     1449.60     41.36 o 
  -5   5  11     1287.94     1265.80     43.95 o 
  -4   5  11     2069.00     2085.13     47.03 o 
  -3   5  11     6659.02     6939.41    116.64 o 
  -2   5  11     6046.75     5897.79    110.49 o 
  -1   5  11      494.69      503.46     25.18 o 
   0   5  11     5071.92     5222.03     89.83 o 
   1   5  11       45.49       21.77     21.64 o 
   2   5  11      792.45      874.14     32.35 o 
   3   5  11     1949.87     2013.04     50.45 o 
   4   5  11      169.12      143.33     21.40 o 
   5   5  11     1902.47     1930.66     57.99 o 
   6   5  11      342.70      341.88     29.46 o 
   7   5  11      943.45     1009.70     48.64 o 
   8   5  11       63.38       38.86     52.26 o 
   9   5  11        0.80      -47.50     60.49 o 
  10   5  11       25.27       82.87     68.52 o 
  11   5  11       54.28      102.10    109.75 o 
  12   5  11     1834.85     1795.86    140.19 o 
  13   5  11     3029.49     3196.91    190.75 o 
  14   5  11       85.20       97.11    200.44 o 
 -20   6  11       34.98     -123.78    123.78 o 
 -19   6  11      221.00      282.18    159.83 o 
 -18   6  11       45.52      -82.55    120.04 o 
 -17   6  11      405.63      277.36     88.11 o 
 -16   6  11     1340.67     1400.70     81.00 o 
 -15   6  11       53.50       40.25     37.24 o 
 -14   6  11     1472.07     1429.40     66.00 o 
 -13   6  11     1328.77     1242.77     57.22 o 
 -12   6  11      148.95      136.77     29.61 o 
 -11   6  11     1232.55     1284.98     53.60 o 
 -10   6  11     1619.78     1621.08     51.63 o 
  -9   6  11       24.76       75.96     31.41 o 
  -8   6  11     7874.49     7948.94    162.21 o 
  -7   6  11      336.06      336.86     37.00 o 
  -6   6  11     2622.95     2789.13     63.28 o 
  -5   6  11     5211.27     4917.05    107.17 o 
  -4   6  11      174.90      179.95     20.91 o 
  -3   6  11      392.88      403.66     25.75 o 
  -2   6  11       48.68       33.88     30.09 o 
  -1   6  11     4904.30     5217.34     96.08 o 
   0   6  11      181.31      197.11     22.12 o 
   1   6  11     3840.84     3779.86     72.79 o 
   2   6  11     4114.13     4060.31     93.91 o 
   3   6  11       47.20      -22.46     26.75 o 
   4   6  11       23.84       24.13     31.23 o 
   5   6  11       17.18      -69.39     69.39 o 
   6   6  11       26.89       53.17     33.10 o 
   7   6  11      801.66      854.14     59.92 o 
   8   6  11     2035.38     1923.84    111.76 o 
   9   6  11      173.27      249.64     63.08 o 
  10   6  11     3422.13     3752.06    206.57 o 
  11   6  11      359.11      409.10    139.27 o 
  12   6  11      182.05      141.72    100.41 o 
  13   6  11        6.73      254.04    194.22 o 
 -19   7  11      340.63      203.41    125.64 o 
 -18   7  11      157.79      147.75    101.96 o 
 -17   7  11     1281.14     1231.24    106.99 o 
 -16   7  11       47.67      -48.42     68.35 o 
 -15   7  11     1893.40     2024.04     90.88 o 
 -14   7  11     1381.75     1180.97     66.49 o 
 -13   7  11      298.12      356.40     40.95 o 
 -12   7  11      136.20      168.44     39.26 o 
 -11   7  11      252.70      303.67     35.78 o 
 -10   7  11     3101.30     3177.64     94.78 o 
  -9   7  11     3869.89     4082.40     98.62 o 
  -8   7  11      429.19      369.52     27.82 o 
  -7   7  11     5200.40     5161.72    126.80 o 
  -6   7  11     7983.84     7996.23    162.30 o 
  -5   7  11     1152.00     1178.46     41.44 o 
  -4   7  11     2073.27     2091.51     48.04 o 
  -3   7  11       23.51        8.60     16.02 o 
  -2   7  11     2794.46     2865.37     67.24 o 
  -1   7  11     1096.86     1092.15     40.48 o 
   0   7  11     4647.74     4915.71    110.11 o 
   1   7  11     2392.36     2513.22     73.48 o 
   2   7  11        2.47       30.93     26.71 o 
   3   7  11      365.15      367.73     45.45 o 
   4   7  11      354.41      319.15     32.68 o 
   5   7  11        2.08      -32.54     32.82 o 
   6   7  11     1401.88     1409.00     68.70 o 
   7   7  11      892.29      949.62     63.81 o 
   8   7  11       93.37      111.83     55.41 o 
   9   7  11      703.84      694.30     86.51 o 
  10   7  11      504.21      448.61     76.98 o 
  11   7  11      446.73      550.23    347.97 o 
  12   7  11      215.01      149.67    133.33 o 
  13   7  11        1.23      -81.83     83.39 o 
 -19   8  11      194.67       87.85    108.08 o 
 -18   8  11      312.57      458.20    208.53 o 
 -17   8  11       91.05       65.55    131.61 o 
 -16   8  11      275.13      170.08    104.66 o 
 -15   8  11      894.76      746.81     67.15 o 
 -14   8  11      477.66      522.76     65.97 o 
 -13   8  11     1910.77     1995.78    100.68 o 
 -12   8  11     6600.09     7006.77    224.75 o 
 -11   8  11      433.67      486.55     39.93 o 
 -10   8  11     2048.31     2061.65     64.13 o 
  -9   8  11      900.00      893.32     40.93 o 
  -8   8  11       83.62       37.48     27.97 o 
  -7   8  11      641.32      643.98     44.47 o 
  -6   8  11      338.84      353.41     27.22 o 
  -5   8  11      191.34      174.71     24.94 o 
  -4   8  11        1.88       -0.24     20.14 o 
  -3   8  11       83.22      141.01     31.26 o 
  -2   8  11      228.00      252.81     30.98 o 
  -1   8  11     1596.29     1595.34     55.94 o 
   0   8  11      220.93      176.10     31.46 o 
   1   8  11      947.42      935.26     40.71 o 
   2   8  11      501.36      522.74     33.27 o 
   3   8  11      495.39      481.08     33.43 o 
   4   8  11     2218.75     2321.01     89.41 o 
   5   8  11     1105.57     1066.93     63.43 o 
   6   8  11      435.96      324.63     55.71 o 
   7   8  11      830.87      760.33     76.01 o 
   8   8  11      228.19      194.72     47.36 o 
   9   8  11        3.55      -36.64     60.32 o 
  10   8  11      474.89      688.54    277.63 o 
  11   8  11     1102.81     1042.00    106.58 o 
  12   8  11      462.27      339.72     89.80 o 
 -18   9  11        8.30       28.12    116.31 o 
 -17   9  11      405.28      648.61    158.11 o 
 -16   9  11        1.47       35.90     88.08 o 
 -15   9  11        3.17        4.21     79.22 o 
 -14   9  11        6.45        6.22     58.40 o 
 -13   9  11        0.28       29.24     75.83 o 
 -12   9  11      315.92      299.39     46.46 o 
 -11   9  11       36.52       72.93     38.03 o 
 -10   9  11        0.60      -34.69     34.69 o 
  -9   9  11      225.18      238.47     45.79 o 
  -8   9  11      225.59      187.10     34.64 o 
  -7   9  11      738.22      685.80     44.55 o 
  -6   9  11       38.38       37.33     31.41 o 
  -5   9  11     7193.43     7620.75    186.77 o 
  -4   9  11     6263.07     6438.28    156.24 o 
  -3   9  11      162.59      194.12     30.61 o 
  -2   9  11       19.33        2.28     23.87 o 
  -1   9  11      784.81      853.35     37.12 o 
   0   9  11       85.66       82.25     29.79 o 
   1   9  11        2.23       -4.99     23.76 o 
   2   9  11      223.19      221.65     22.65 o 
   3   9  11       92.09       90.06     18.90 o 
   4   9  11      178.18      155.88     24.72 o 
   5   9  11      131.00      104.32     49.31 o 
   6   9  11        5.02      -18.25     45.97 o 
   7   9  11      113.16      114.08     41.15 o 
   8   9  11       10.35      -47.57     47.57 o 
   9   9  11        6.60      -48.70     57.98 o 
  10   9  11       14.55      -28.30     47.32 o 
  11   9  11     1187.15     1244.66    111.88 o 
 -17  10  11      275.90      398.08    143.43 o 
 -16  10  11      208.12      337.89    121.83 o 
 -15  10  11      733.19      776.04    161.32 o 
 -14  10  11     1408.29     1246.54    142.94 o 
 -13  10  11      527.22      538.89     78.82 o 
 -12  10  11       85.73       68.92     52.83 o 
 -11  10  11      216.13      184.61     48.19 o 
 -10  10  11      576.75      516.39     52.69 o 
  -9  10  11       12.08      -32.85     48.13 o 
  -8  10  11      323.12      292.58     44.17 o 
  -7  10  11        0.75       24.85     27.81 o 
  -6  10  11      996.88      959.79     43.38 o 
  -5  10  11      534.30      509.07     44.87 o 
  -4  10  11     2761.34     2811.75     89.00 o 
  -3  10  11     2537.10     2555.59     88.49 o 
  -2  10  11       19.70       33.14     31.88 o 
  -1  10  11      118.88       43.16     38.12 o 
   0  10  11        3.59      -36.96     49.24 o 
   1  10  11     1536.02     1514.59    144.65 o 
   2  10  11      534.78      564.93    115.10 o 
   3  10  11     2518.99     2382.61    165.73 o 
   4  10  11      172.96      -81.89    106.49 o 
   5  10  11      111.46        0.62    135.70 o 
   6  10  11      676.44      576.75    107.77 o 
   7  10  11       45.63      -39.90    139.05 o 
   8  10  11      198.97      141.37     53.86 o 
   9  10  11        0.10        9.23     78.23 o 
  10  10  11      125.86       90.41     99.59 o 
 -15  11  11      361.62      404.37    122.87 o 
 -14  11  11      888.22      746.32    172.43 o 
 -13  11  11      589.10      612.43     81.67 o 
 -12  11  11      233.65      261.22     58.66 o 
 -11  11  11     1084.66      915.84     77.55 o 
 -10  11  11      846.52      918.17     76.23 o 
  -9  11  11       15.84       -2.99     43.29 o 
  -8  11  11      159.50      241.25     55.32 o 
  -7  11  11     1693.14     1667.04     99.35 o 
  -6  11  11     1835.25     1796.98     82.73 o 
  -5  11  11        3.46       34.81     43.23 o 
  -4  11  11      198.57      125.12     37.61 o 
  -3  11  11      172.21      182.13     30.57 o 
  -2  11  11     2126.26     2014.17     72.90 o 
  -1  11  11     1621.73     1655.77     57.22 o 
   0  11  11        4.94       -2.08     57.93 o 
   1  11  11       39.36       -8.54    101.47 o 
   2  11  11       25.30       21.14     80.46 o 
   3  11  11      798.35      951.67    142.32 o 
   4  11  11      217.77      256.21    111.68 o 
   5  11  11      417.39      474.61    211.65 o 
   6  11  11     1627.81     1642.14    222.85 o 
   7  11  11      263.86      117.03    136.95 o 
   8  11  11      650.22      617.62    197.95 o 
   9  11  11     1179.11     1128.00    179.67 o 
 -14  12  11       92.25      145.09    260.82 o 
 -13  12  11       18.89       11.06    121.06 o 
 -12  12  11     1190.76     1196.56     94.84 o 
 -11  12  11        1.42       71.32     56.41 o 
 -10  12  11     1204.31     1209.93     90.39 o 
  -9  12  11     1476.16     1531.59    104.34 o 
  -8  12  11      299.14      296.02     82.48 o 
  -7  12  11       12.75       55.83     48.64 o 
  -6  12  11        6.50       27.01     38.29 o 
  -5  12  11      182.78      242.16     53.10 o 
  -4  12  11       56.53       85.66     42.22 o 
  -3  12  11       82.82       80.72     53.01 o 
  -2  12  11      190.42      210.84     28.96 o 
  -1  12  11      399.48      260.07     79.90 o 
   0  12  11     1467.50     1618.35    146.01 o 
   1  12  11     1775.85     1565.13    130.59 o 
   2  12  11       69.21       38.24     77.07 o 
   3  12  11       17.97      -17.44    128.23 o 
   4  12  11      328.96      581.26    113.55 o 
   5  12  11      123.78       28.35    133.11 o 
   6  12  11      195.55      131.51    130.31 o 
   7  12  11      281.74      301.31    175.47 o 
   8  12  11      155.69      322.08    261.45 o 
 -12  13  11        4.40       38.47     88.55 o 
 -11  13  11     1202.65     1266.91    111.89 o 
 -10  13  11      551.62      417.95     85.94 o 
  -9  13  11      111.85      201.55     78.39 o 
  -8  13  11      205.39      209.60     65.16 o 
  -7  13  11       42.85       31.63     59.38 o 
  -6  13  11       30.20      193.06     64.49 o 
  -5  13  11        1.08      -23.69     47.10 o 
  -4  13  11      387.40      447.91     72.25 o 
  -3  13  11       37.59       -7.77     34.04 o 
  -2  13  11      858.15      847.44     36.12 o 
  -1  13  11        4.06      -82.77     82.77 o 
   0  13  11       19.42     -109.54    109.54 o 
   1  13  11      611.00      621.86    137.57 o 
   2  13  11      293.66      312.23    147.32 o 
   3  13  11       92.62      195.26    135.08 o 
   4  13  11      446.98      420.80    199.20 o 
   5  13  11     1159.88     1363.25    242.77 o 
   6  13  11       46.70       73.45    265.18 o 
 -10  14  11       63.91      153.14     99.48 o 
  -9  14  11      300.25      435.38     72.47 o 
  -8  14  11      289.58      272.63     79.26 o 
  -7  14  11      291.24      292.09     66.65 o 
  -6  14  11     2383.17     2430.75    170.17 o 
  -5  14  11     1646.81     1596.58    131.93 o 
  -4  14  11      175.16      141.92     49.84 o 
  -3  14  11     2758.48     2915.43    191.40 o 
  -2  14  11     1791.17     1648.25    183.10 o 
  -1  14  11       81.17       89.25    153.75 o 
   0  14  11      277.19      318.27    125.06 o 
   1  14  11        7.80       37.76    170.76 o 
   2  14  11      460.04      669.58    145.50 o 
   3  14  11      328.32      302.29    181.14 o 
  -4  15  11       14.96       -2.45     49.05 o 
  -3  15  11      336.94      221.89    364.16 o 
  -2  15  11      385.43      581.03    137.90 o 
 -21   0  12      438.35      339.53    134.44 o 
 -20   0  12     1378.16     1416.59    170.85 o 
 -19   0  12     3012.28     3561.66    273.90 o 
 -18   0  12       19.73       15.11    125.12 o 
 -17   0  12     7471.86     7840.92    413.18 o 
 -16   0  12     5326.61     5505.32    456.28 o 
 -15   0  12      170.17      265.84    105.82 o 
 -14   0  12       32.04      -59.15     63.95 o 
 -13   0  12      584.99      682.47    139.14 o 
 -12   0  12     1190.23     1199.44     76.51 o 
 -11   0  12       38.39      -10.79     51.33 o 
 -10   0  12     7939.39     8326.80    231.44 o 
  -9   0  12    11023.30    11667.64    291.36 o 
  -8   0  12     2114.59     2163.94    127.94 o 
  -7   0  12    12267.28    12199.87    263.22 o 
  -6   0  12     8292.11     8381.70    150.49 o 
  -5   0  12      237.52      220.31     48.16 o 
  -4   0  12     7347.10     7748.95    331.72 o 
  -3   0  12     6400.78     6203.85    137.01 o 
  -2   0  12       11.30       42.69     29.55 o 
  -1   0  12     9414.85     9491.79    213.42 o 
   0   0  12     6065.69     6185.52    184.41 o 
   1   0  12     2127.11     1943.93     76.91 o 
   2   0  12     1596.83     1694.23     73.86 o 
   3   0  12     3455.17     3294.09    108.95 o 
   4   0  12      271.25      225.39     56.65 o 
   5   0  12     5142.06     5261.28    172.86 o 
   6   0  12       10.52      -26.49     43.27 o 
   7   0  12    11415.41    11702.04    699.10 o 
   8   0  12      322.89      465.78     80.58 o 
   9   0  12     5280.07     5531.49    260.74 o 
  10   0  12     1160.69     1083.04    268.92 o 
  11   0  12       17.43       41.08    109.56 o 
  12   0  12     1123.41      702.17    164.34 o 
  13   0  12      242.93      115.78    140.68 o 
  14   0  12       51.37      214.14    153.13 o 
 -21   1  12      233.07      360.45    103.61 o 
 -20   1  12      655.95      635.69    115.87 o 
 -19   1  12      284.75       92.53     84.91 o 
 -18   1  12       40.53      -12.40     76.74 o 
 -17   1  12       53.17       57.91     69.86 o 
 -16   1  12       13.87      -49.97     71.39 o 
 -15   1  12      865.96      886.94    115.37 o 
 -14   1  12      845.50      837.83     63.25 o 
 -13   1  12     2526.18     2682.88    122.12 o 
 -12   1  12     4725.11     4826.02    119.33 o 
 -11   1  12     1882.91     1889.26     65.53 o 
 -10   1  12      960.69      958.44     51.23 o 
  -9   1  12     3973.91     3813.22     85.49 o 
  -8   1  12      743.48      679.21     35.80 o 
  -7   1  12      164.11      159.51     14.48 o 
  -6   1  12      213.84      244.72     18.29 o 
  -5   1  12     4354.03     4223.02     72.80 o 
  -4   1  12      868.88      857.41     33.96 o 
  -3   1  12     1096.11      973.42     38.04 o 
  -2   1  12      769.77      720.83     29.26 o 
  -1   1  12    11403.75    11850.68    202.01 o 
   0   1  12     2946.21     2963.89     65.52 o 
   1   1  12     7172.29     7302.41    130.05 o 
   2   1  12     4819.52     4870.88     94.79 o 
   3   1  12      643.09      603.26     34.11 o 
   4   1  12     1753.81     1843.12     61.36 o 
   5   1  12     3031.02     3185.34     86.42 o 
   6   1  12     1912.08     1921.27     73.42 o 
   7   1  12      631.46      551.39     44.57 o 
   8   1  12       81.87       59.52     36.85 o 
   9   1  12     1428.09     1368.65     83.44 o 
  10   1  12     1819.04     1904.42    105.89 o 
  11   1  12      156.38      185.56     67.77 o 
  12   1  12      344.36      165.31     92.51 o 
  13   1  12       11.29       78.94     95.35 o 
  14   1  12       32.29      -45.87     95.49 o 
 -21   2  12      648.39      775.04    135.48 o 
 -20   2  12       63.56       -9.87     90.88 o 
 -19   2  12      169.49      147.17     97.53 o 
 -18   2  12       37.04      -79.51     79.51 o 
 -17   2  12      713.47      657.51     88.61 o 
 -16   2  12       17.60       66.99     66.42 o 
 -15   2  12       32.73      -11.88     49.17 o 
 -14   2  12      283.00      116.47     56.47 o 
 -13   2  12     4024.12     4079.84    123.05 o 
 -12   2  12     1139.71     1085.34     47.94 o 
 -11   2  12     3158.66     3087.79     82.29 o 
 -10   2  12     4331.88     4403.81     99.09 o 
  -9   2  12       28.30       15.49     28.74 o 
  -8   2  12     1989.08     1988.41     55.45 o 
  -7   2  12     1013.71     1084.30     32.28 o 
  -6   2  12       27.97       -1.48     17.31 o 
  -5   2  12       12.75        5.15     14.82 o 
  -4   2  12      955.28      925.70     31.07 o 
  -3   2  12      265.58      252.07     24.16 o 
  -2   2  12     8534.85     8541.96    173.08 o 
  -1   2  12     1983.27     2018.27     55.01 o 
   0   2  12     4987.56     4958.87     94.53 o 
   1   2  12       17.99       14.45     24.14 o 
   2   2  12      452.69      434.06     30.19 o 
   3   2  12    10812.83    11354.94    209.52 o 
   4   2  12     5653.41     5818.87    126.18 o 
   5   2  12      534.74      436.85     39.08 o 
   6   2  12     1652.12     1744.56     74.70 o 
   7   2  12       39.42       25.83     44.63 o 
   8   2  12        9.95       31.42     37.89 o 
   9   2  12      275.00      239.91     61.22 o 
  10   2  12      170.90      259.03     74.72 o 
  11   2  12      538.36      377.84     74.28 o 
  12   2  12       33.36     -174.92    174.92 o 
  13   2  12       35.56     -116.41    116.41 o 
  14   2  12     1494.70     1351.22    159.15 o 
 -21   3  12     1429.26     1451.10    170.23 o 
 -20   3  12      552.91      637.23    123.15 o 
 -19   3  12       92.48      212.38     91.78 o 
 -18   3  12     2682.33     2996.17    160.03 o 
 -17   3  12       56.25       53.72     72.05 o 
 -16   3  12     1593.59     1516.79    101.97 o 
 -15   3  12     1895.94     2069.16    100.22 o 
 -14   3  12      992.10      863.93     73.34 o 
 -13   3  12      753.88      628.14     54.18 o 
 -12   3  12     4923.08     4793.24    135.33 o 
 -11   3  12     2963.38     3061.55     81.33 o 
 -10   3  12      617.38      673.18     41.26 o 
  -9   3  12     1158.51     1187.01     45.44 o 
  -8   3  12     8274.38     8505.16    142.71 o 
  -7   3  12     1841.90     1859.59     71.02 o 
  -6   3  12      260.33      271.68     23.27 o 
  -5   3  12     5965.35     6158.84     95.42 o 
  -4   3  12     3231.49     3436.39     65.18 o 
  -3   3  12     1378.31     1423.91     39.93 o 
  -2   3  12     2898.62     2889.84     65.04 o 
  -1   3  12      280.12      200.24     28.45 o 
   0   3  12     1391.44     1475.00     46.59 o 
   1   3  12      353.00      312.26     26.90 o 
   2   3  12      146.41      133.97     25.02 o 
   3   3  12      274.55      251.17     30.75 o 
   4   3  12       97.36       62.96     34.39 o 
   5   3  12     2796.85     2822.44     88.43 o 
   6   3  12    11227.70    12105.89    289.92 o 
   7   3  12      493.41      213.42     99.34 o 
   8   3  12     5612.69     5814.00    232.09 o 
   9   3  12     3362.24     3019.11    203.96 o 
  10   3  12        8.62       43.60     58.08 o 
  11   3  12     1712.03     1419.49    122.05 o 
  12   3  12        3.22      126.76     82.98 o 
  13   3  12        3.58      306.84    129.86 o 
  14   3  12       46.35      -69.93    115.51 o 
 -20   4  12      594.36      503.26    110.38 o 
 -19   4  12      300.42      300.44    167.12 o 
 -18   4  12       88.11      104.17     76.90 o 
 -17   4  12       69.63       97.27     70.14 o 
 -16   4  12     1391.42     1457.25     86.11 o 
 -15   4  12     2447.41     2178.69    108.73 o 
 -14   4  12      695.82      724.42     59.97 o 
 -13   4  12       69.06       61.09     47.51 o 
 -12   4  12      748.25      804.90     53.67 o 
 -11   4  12       23.84       64.20     39.40 o 
 -10   4  12      971.23     1056.89     49.39 o 
  -9   4  12      327.54      353.46     35.80 o 
  -8   4  12       20.60       39.31     23.35 o 
  -7   4  12        6.34       -9.25     24.29 o 
  -6   4  12     1078.49     1155.81     42.91 o 
  -5   4  12      216.07      193.63     21.58 o 
  -4   4  12       49.23       50.33     21.53 o 
  -3   4  12      761.99      844.72     36.51 o 
  -2   4  12     1898.44     2006.47     53.24 o 
  -1   4  12      170.47      201.10     36.70 o 
   0   4  12     2063.65     1987.51     52.17 o 
   1   4  12      751.81      782.21     34.47 o 
   2   4  12       51.87       54.90     33.54 o 
   3   4  12      101.89      118.51     24.95 o 
   4   4  12      331.80      336.54     35.65 o 
   5   4  12     1126.14     1114.97     49.59 o 
   6   4  12     1780.85     1622.80     65.26 o 
   7   4  12      237.38      164.70     43.24 o 
   8   4  12     1032.45      894.70     79.72 o 
   9   4  12      355.98      365.94     70.88 o 
  10   4  12      193.14      122.01     65.78 o 
  11   4  12       17.29       -9.62     69.15 o 
  12   4  12       98.18      -40.36     64.21 o 
  13   4  12     1032.49     1086.38    143.37 o 
 -20   5  12       11.51      -39.49    170.12 o 
 -19   5  12        0.81      -85.11     86.16 o 
 -18   5  12       57.32       60.96     69.38 o 
 -17   5  12       40.72      -27.77     79.33 o 
 -16   5  12        0.91      -25.82     54.46 o 
 -15   5  12      100.15       16.95     55.86 o 
 -14   5  12       79.95       82.53     45.46 o 
 -13   5  12       26.36      103.94     47.11 o 
 -12   5  12      368.32      279.01     48.45 o 
 -11   5  12      241.96      224.02     40.64 o 
 -10   5  12        1.69      -19.09     29.04 o 
  -9   5  12       29.06       50.74     28.59 o 
  -8   5  12       17.83       31.56     29.85 o 
  -7   5  12        3.81       33.29     22.65 o 
  -6   5  12     3863.95     3898.04     79.83 o 
  -5   5  12     4254.93     4250.37     83.04 o 
  -4   5  12     2036.72     2238.60     59.00 o 
  -3   5  12      130.25      147.93     29.67 o 
  -2   5  12        5.53       15.37     18.99 o 
  -1   5  12     3759.36     3975.42     79.34 o 
   0   5  12     1291.64     1286.97     37.97 o 
   1   5  12      144.77      119.74     20.49 o 
   2   5  12     1089.63     1027.78     37.34 o 
   3   5  12      389.69      355.61     27.84 o 
   4   5  12      175.33      153.78     25.96 o 
   5   5  12      304.91      307.42     43.41 o 
   6   5  12        0.22       32.38     25.28 o 
   7   5  12      167.91      191.80     36.64 o 
   8   5  12      112.36       93.03     64.11 o 
   9   5  12       14.77       80.40     64.18 o 
  10   5  12      502.16      562.96     82.98 o 
  11   5  12     1149.17      844.59    107.02 o 
  12   5  12       95.81      154.85     83.52 o 
  13   5  12       17.56       45.71    300.66 o 
 -20   6  12      836.25      989.05    199.51 o 
 -19   6  12     1868.31     1505.76    151.47 o 
 -18   6  12      258.32      246.66     85.61 o 
 -17   6  12       46.41        5.75     60.14 o 
 -16   6  12      566.91      642.37    100.06 o 
 -15   6  12       98.96      141.41     68.28 o 
 -14   6  12     1638.51     1521.54     71.73 o 
 -13   6  12     2615.40     2562.46    103.39 o 
 -12   6  12     3079.58     2998.91    119.21 o 
 -11   6  12       59.34       -4.85     35.88 o 
 -10   6  12     2205.26     2169.40     69.80 o 
  -9   6  12      475.16      528.18     40.72 o 
  -8   6  12       91.98      108.29     30.92 o 
  -7   6  12     4806.43     4820.96    100.90 o 
  -6   6  12       89.93      116.47     23.75 o 
  -5   6  12      317.39      323.45     32.66 o 
  -4   6  12      143.65      220.15     24.67 o 
  -3   6  12      546.94      604.55     36.31 o 
  -2   6  12     1590.32     1718.94     46.62 o 
  -1   6  12      699.58      725.22     34.02 o 
   0   6  12       76.14      101.76     21.04 o 
   1   6  12        9.26       20.67     15.84 o 
   2   6  12      517.10      533.49     34.31 o 
   3   6  12     2461.79     2546.77     73.11 o 
   4   6  12     3083.20     3212.80    102.63 o 
   5   6  12       37.66       54.23     35.94 o 
   6   6  12      406.19      375.92     58.40 o 
   7   6  12      228.99      199.85     21.38 o 
   8   6  12       37.46       24.39     72.07 o 
   9   6  12       54.83      123.63     66.83 o 
  10   6  12      478.42      435.85     73.38 o 
  11   6  12      892.25      692.12     92.12 o 
  12   6  12       56.01      -21.72     72.12 o 
  13   6  12     2415.83     3018.83    361.04 o 
 -19   7  12       10.72       65.59    149.89 o 
 -18   7  12       76.84      284.14    149.13 o 
 -17   7  12       24.06       41.23     86.38 o 
 -16   7  12      571.46      595.95     98.82 o 
 -15   7  12      472.19      438.11     82.86 o 
 -14   7  12       34.61       42.62     51.14 o 
 -13   7  12      693.78      743.91     61.81 o 
 -12   7  12        2.20       34.16     30.44 o 
 -11   7  12     3516.59     3525.23    123.68 o 
 -10   7  12     2557.44     2589.60     84.38 o 
  -9   7  12     1763.12     1691.80     59.99 o 
  -8   7  12      319.78      305.13     30.82 o 
  -7   7  12     2206.71     2237.39     75.92 o 
  -6   7  12      205.65      201.45     25.96 o 
  -5   7  12     1722.66     1793.33     53.65 o 
  -4   7  12     1192.08     1161.57     38.87 o 
  -3   7  12        7.27       14.68     17.12 o 
  -2   7  12      250.72      209.04     20.21 o 
  -1   7  12     1675.63     1802.16     59.09 o 
   0   7  12     1094.59     1073.01     43.88 o 
   1   7  12     1174.64     1210.01     49.78 o 
   2   7  12       32.69       -5.83     47.22 o 
   3   7  12      371.24      357.71     40.35 o 
   4   7  12     1291.52     1277.63     55.16 o 
   5   7  12     4325.86     4704.48    162.72 o 
   6   7  12     2734.26     2980.76    126.14 o 
   7   7  12        7.95       25.29     38.81 o 
   8   7  12      185.73      157.11    103.64 o 
   9   7  12      896.79      805.00    122.54 o 
  10   7  12      264.07      108.42     71.40 o 
  11   7  12      879.87      956.23    106.17 o 
  12   7  12      110.43      -33.43    226.59 o 
 -18   8  12      538.93      447.85    154.38 o 
 -17   8  12     1329.56     1240.40    139.99 o 
 -16   8  12      473.22      534.43    238.41 o 
 -15   8  12      261.55      264.19     83.40 o 
 -14   8  12      255.08      171.90     69.87 o 
 -13   8  12      783.17      713.98     77.13 o 
 -12   8  12      194.08      240.42     41.18 o 
 -11   8  12      348.87      300.50     69.46 o 
 -10   8  12       76.54       35.83     37.07 o 
  -9   8  12       73.95       43.57     37.75 o 
  -8   8  12     1200.06     1147.09     55.58 o 
  -7   8  12      390.92      362.00     42.97 o 
  -6   8  12     2191.97     2208.70     92.04 o 
  -5   8  12        4.63      -20.86     20.86 o 
  -4   8  12      848.75      871.20     34.03 o 
  -3   8  12      209.50      182.83     23.73 o 
  -2   8  12     1762.42     1769.80     61.29 o 
  -1   8  12     2036.34     2006.39     84.27 o 
   0   8  12       16.15       -5.80     26.36 o 
   1   8  12      154.99      142.89     29.62 o 
   2   8  12      823.02      724.14     42.95 o 
   3   8  12     1022.16     1166.16     57.03 o 
   4   8  12      340.21      373.42     37.37 o 
   5   8  12      663.47      615.29     62.35 o 
   6   8  12      957.29      856.42     81.25 o 
   7   8  12     1525.00     1662.92    117.25 o 
   8   8  12       55.00      -47.22    102.39 o 
   9   8  12      154.18      123.31     66.51 o 
  10   8  12      329.54      178.06    141.87 o 
  11   8  12       14.83      -74.46     74.46 o 
 -17   9  12     1400.95     1473.36    175.87 o 
 -16   9  12      943.27      729.22    130.41 o 
 -15   9  12      188.28      144.18     96.06 o 
 -14   9  12     4470.78     4374.01    293.06 o 
 -13   9  12     1003.80      983.26     80.38 o 
 -12   9  12     1928.58     2158.58    113.56 o 
 -11   9  12      503.65      544.53     48.87 o 
 -10   9  12      701.30      770.45     51.63 o 
  -9   9  12      310.14      437.22     44.46 o 
  -8   9  12      263.82      302.57     44.10 o 
  -7   9  12        7.43       65.02     27.67 o 
  -6   9  12       17.00      -24.97     24.97 o 
  -5   9  12       87.96       66.79     38.19 o 
  -4   9  12       16.06       -8.27     36.38 o 
  -3   9  12      385.58      271.15     35.45 o 
  -2   9  12      125.04      144.07     42.92 o 
  -1   9  12     1464.59     1497.12     53.23 o 
   0   9  12     1967.47     2066.09     65.24 o 
   1   9  12     1036.46     1089.23     76.73 o 
   2   9  12     2152.91     2367.52     86.15 o 
   3   9  12      118.42      124.16     25.48 o 
   4   9  12      641.30      636.38     74.21 o 
   5   9  12       80.15       94.17     48.52 o 
   6   9  12     1858.93     1737.59    125.09 o 
   7   9  12     1079.15     1104.38    160.02 o 
   8   9  12      292.62      228.22     89.30 o 
   9   9  12        1.80      -41.09     55.66 o 
  10   9  12      649.47      646.77    140.71 o 
 -16  10  12     1059.33     1265.53    164.37 o 
 -15  10  12      135.79      307.51    174.30 o 
 -14  10  12      479.85      807.23    226.59 o 
 -13  10  12       25.47      153.89    257.09 o 
 -12  10  12        7.56      103.55     60.92 o 
 -11  10  12      305.83      175.09     54.65 o 
 -10  10  12        1.31      -14.82     43.14 o 
  -9  10  12      319.62      315.28     60.22 o 
  -8  10  12     1539.86     1649.66    100.27 o 
  -7  10  12       41.29       62.21     59.88 o 
  -6  10  12     4385.93     4652.48    161.55 o 
  -5  10  12      146.40      200.59     37.17 o 
  -4  10  12     3677.98     3779.41    124.17 o 
  -3  10  12      305.49      303.92     36.01 o 
  -2  10  12      255.69      230.93     53.91 o 
  -1  10  12      820.58      751.80     49.50 o 
   0  10  12        1.19       -9.73     30.82 o 
   1  10  12       24.19      230.59     88.25 o 
   2  10  12      322.18      219.59     80.93 o 
   3  10  12      348.23      279.55    128.86 o 
   4  10  12      722.76      658.15    193.59 o 
   5  10  12     1228.10     1353.10    184.74 o 
   6  10  12      282.62       69.63    229.70 o 
   7  10  12     2774.96     2867.09    275.43 o 
   8  10  12        3.89      -29.32     29.32 o 
   9  10  12      964.11      916.11     76.13 o 
 -15  11  12        0.97     -102.50    102.50 o 
 -14  11  12      453.33      237.05    112.09 o 
 -13  11  12      357.11      253.00    117.79 o 
 -12  11  12     1736.32     1796.30    133.08 o 
 -11  11  12     1197.13     1091.81     99.59 o 
 -10  11  12       56.90       78.39     69.54 o 
  -9  11  12      885.99      720.32     64.49 o 
  -8  11  12        9.01       65.54     55.28 o 
  -7  11  12      951.10      989.02     72.04 o 
  -6  11  12       59.87       78.45     54.61 o 
  -5  11  12      917.61      818.15     66.94 o 
  -4  11  12        0.71       74.89     62.18 o 
  -3  11  12      622.59      632.79     58.15 o 
  -2  11  12      273.36      270.41     49.75 o 
  -1  11  12     1084.16      977.28     48.81 o 
   0  11  12       21.92       67.36     78.23 o 
   1  11  12      369.86      243.94    111.53 o 
   2  11  12     1017.13     1309.09    138.82 o 
   3  11  12       16.35       16.47     91.23 o 
   4  11  12     1734.92     2017.79    336.14 o 
   5  11  12      113.70        2.96    238.41 o 
   6  11  12      152.59      241.56    132.59 o 
   7  11  12       99.18      191.10    159.34 o 
   8  11  12      223.37       60.93    151.34 o 
 -13  12  12      975.77     1041.10    142.81 o 
 -12  12  12      421.33      402.83     84.31 o 
 -11  12  12      773.04      970.64    115.77 o 
 -10  12  12     2085.68     2214.67    125.96 o 
  -9  12  12      595.27      493.93     87.07 o 
  -8  12  12       61.30      103.61     63.17 o 
  -7  12  12      217.56      127.40     67.22 o 
  -6  12  12        0.72      124.56     57.18 o 
  -5  12  12       38.65       62.68     52.47 o 
  -4  12  12      925.32      884.53    100.27 o 
  -3  12  12      498.63      434.32     83.02 o 
  -2  12  12       51.74       34.82     68.28 o 
  -1  12  12        9.36       70.46     79.19 o 
   0  12  12     1145.69     1289.25    175.35 o 
   1  12  12      807.30     1080.35    198.89 o 
   2  12  12       65.45       65.25    154.38 o 
   3  12  12     2365.56     2614.92    220.71 o 
   4  12  12      252.84      551.57    155.28 o 
   5  12  12     1778.78     2402.53    503.59 o 
   6  12  12      698.99      641.22    253.98 o 
 -11  13  12        6.32      129.81     81.33 o 
 -10  13  12       12.85      162.10     90.81 o 
  -9  13  12      302.03      275.90     73.09 o 
  -8  13  12     2539.40     2554.44    213.23 o 
  -7  13  12      692.24      644.86     95.67 o 
  -6  13  12      123.10       20.38     69.73 o 
  -5  13  12     1541.98     1620.30    112.78 o 
  -4  13  12      108.71       82.30     60.87 o 
  -3  13  12      506.50      542.12     69.19 o 
  -2  13  12     1308.94     1180.36    171.18 o 
  -1  13  12      580.10      682.66    134.13 o 
   0  13  12       43.96       11.40    130.56 o 
   1  13  12       42.35      -14.93    311.87 o 
   2  13  12        4.82        0.14    106.69 o 
   3  13  12      629.56      481.45    181.14 o 
   4  13  12      422.21      315.10    115.09 o 
  -8  14  12       62.01      170.03     89.86 o 
  -7  14  12       32.81      -63.67     77.32 o 
  -6  14  12        1.61      -46.10     83.00 o 
  -5  14  12        0.46       30.30     69.74 o 
  -4  14  12      301.13      402.96     82.86 o 
  -3  14  12       21.60        1.44     25.15 o 
  -2  14  12       43.96      192.85    128.44 o 
  -1  14  12        2.12       11.45    127.48 o 
   0  14  12      334.43      243.44    121.64 o 
   1  14  12     1198.83     1547.94    450.06 o 
 -21   1  13      562.55      404.65    126.86 o 
 -20   1  13      175.49       -1.69    100.90 o 
 -19   1  13     1289.14     1354.42    117.38 o 
 -18   1  13     2183.97     2319.26    145.40 o 
 -17   1  13       43.57        2.12     81.76 o 
 -16   1  13     1683.18     1653.67    114.18 o 
 -15   1  13      611.11      590.79     75.65 o 
 -14   1  13        4.16      -48.50     48.50 o 
 -13   1  13      806.26      719.17     61.69 o 
 -12   1  13        3.38      -36.77     36.77 o 
 -11   1  13      121.74       99.19     35.97 o 
 -10   1  13     1301.71     1472.79     60.33 o 
  -9   1  13      341.59      266.91     37.37 o 
  -8   1  13       67.01      115.36     27.60 o 
  -7   1  13        0.16       26.41     17.05 o 
  -6   1  13     3110.73     3076.89     62.05 o 
  -5   1  13     1994.42     2120.23     53.89 o 
  -4   1  13      369.00      374.85     29.79 o 
  -3   1  13     2012.68     2074.40     57.62 o 
  -2   1  13     5492.53     5467.34    109.58 o 
  -1   1  13      391.46      344.77     28.19 o 
   0   1  13     2425.00     2294.05     65.03 o 
   1   1  13      174.38      190.95     27.08 o 
   2   1  13      490.53      407.98     46.08 o 
   3   1  13     2162.22     2126.68     68.21 o 
   4   1  13      159.78      120.15     39.76 o 
   5   1  13      799.36      831.40     47.85 o 
   6   1  13      116.09      149.07     45.47 o 
   7   1  13     1938.79     1881.08     78.56 o 
   8   1  13     1005.97      891.82     60.44 o 
   9   1  13      367.08      241.11     68.37 o 
  10   1  13     1261.24     1256.53    110.87 o 
  11   1  13     1497.87     1415.44    152.81 o 
  12   1  13       24.46       80.92    147.53 o 
  13   1  13      782.71      999.89    127.57 o 
 -21   2  13       45.33       29.50    106.05 o 
 -20   2  13      313.94      409.59    122.77 o 
 -19   2  13      342.10      376.69     82.31 o 
 -18   2  13      637.74      624.19     84.26 o 
 -17   2  13      595.18      740.08    106.43 o 
 -16   2  13     1310.23     1470.28    103.09 o 
 -15   2  13        1.83      -57.14     57.14 o 
 -14   2  13     2302.36     2285.93    101.48 o 
 -13   2  13     6040.40     6125.52    171.30 o 
 -12   2  13       52.92       19.40     48.67 o 
 -11   2  13     5560.69     5677.66    143.88 o 
 -10   2  13     2754.11     2776.00    106.48 o 
  -9   2  13       11.16       14.37     26.23 o 
  -8   2  13      994.74      989.81     37.32 o 
  -7   2  13      198.25      182.01     39.11 o 
  -6   2  13      766.10      781.22     32.92 o 
  -5   2  13     2885.72     3005.13     61.34 o 
  -4   2  13      339.84      334.48     26.20 o 
  -3   2  13      101.89      155.19     26.91 o 
  -2   2  13       39.05       58.72     24.97 o 
  -1   2  13     3422.24     3513.03     76.57 o 
   0   2  13     3976.90     4204.49     90.88 o 
   1   2  13      645.77      668.51     37.48 o 
   2   2  13     7210.61     7615.08    160.88 o 
   3   2  13     1061.25     1120.95     53.73 o 
   4   2  13     1416.71     1318.45     54.51 o 
   5   2  13     5111.34     5534.37    144.82 o 
   6   2  13      846.07      916.55     53.63 o 
   7   2  13      142.59       90.28     47.18 o 
   8   2  13       41.48      -35.64     57.90 o 
   9   2  13      986.35     1025.20     98.20 o 
  10   2  13     2099.37     2142.91    191.25 o 
  11   2  13     1307.31     1120.95    145.57 o 
  12   2  13       99.59      279.64    244.02 o 
  13   2  13      465.58      461.25    134.73 o 
 -20   3  13       10.78       56.03     91.39 o 
 -19   3  13      656.19      682.89    127.77 o 
 -18   3  13      537.53      374.06     98.68 o 
 -17   3  13      194.74      145.99     82.76 o 
 -16   3  13      190.14      301.82     75.29 o 
 -15   3  13       89.14       90.39     56.31 o 
 -14   3  13       62.04       32.56     51.41 o 
 -13   3  13     1454.06     1390.66     84.29 o 
 -12   3  13     2689.96     2735.43     96.71 o 
 -11   3  13     1079.11     1107.97     56.15 o 
 -10   3  13      645.82      665.13     52.91 o 
  -9   3  13      604.69      635.99     40.60 o 
  -8   3  13      474.27      456.73     29.62 o 
  -7   3  13     1070.52     1092.19     40.66 o 
  -6   3  13     1193.18     1225.39     37.98 o 
  -5   3  13     1809.47     1783.03     63.29 o 
  -4   3  13     3476.99     3591.86     71.49 o 
  -3   3  13     1749.98     1734.56     44.90 o 
  -2   3  13       74.11       81.98     22.14 o 
  -1   3  13     1635.25     1665.35     50.65 o 
   0   3  13      623.51      679.12     53.88 o 
   1   3  13       16.67       39.92     31.30 o 
   2   3  13     1585.63     1577.81     51.75 o 
   3   3  13     7307.53     7446.52    186.49 o 
   4   3  13     1972.49     2019.51     76.31 o 
   5   3  13     2258.89     2183.47     81.19 o 
   6   3  13       12.46       25.25     37.40 o 
   7   3  13     2441.00     2354.71    112.25 o 
   8   3  13      473.98      431.00    114.11 o 
   9   3  13        8.45      -21.21     77.74 o 
  10   3  13      577.04      419.39     93.03 o 
  11   3  13       36.37      -20.25     74.55 o 
  12   3  13      321.94      366.36    138.82 o 
  13   3  13      431.80      472.04    108.96 o 
 -20   4  13     1913.96     1870.92    185.08 o 
 -19   4  13      522.27      638.17    157.77 o 
 -18   4  13      473.73      472.32    102.13 o 
 -17   4  13      600.79      547.13     89.65 o 
 -16   4  13     1910.90     1722.30    113.71 o 
 -15   4  13     2174.65     2162.08    113.36 o 
 -14   4  13      628.35      634.39     62.30 o 
 -13   4  13        2.22      -49.34     72.29 o 
 -12   4  13        2.64       -4.18     41.18 o 
 -11   4  13      167.94       78.36     38.71 o 
 -10   4  13      523.51      540.28     51.53 o 
  -9   4  13     1771.35     1702.95     60.18 o 
  -8   4  13     1725.92     1659.39     51.22 o 
  -7   4  13     1804.64     1884.22     53.48 o 
  -6   4  13      370.16      341.97     30.18 o 
  -5   4  13     4119.65     4179.70     90.32 o 
  -4   4  13     2352.82     2466.50     62.36 o 
  -3   4  13        4.42      -19.09     19.09 o 
  -2   4  13      702.53      715.55     36.96 o 
  -1   4  13      310.02      328.88     27.72 o 
   0   4  13      672.42      672.39     37.90 o 
   1   4  13     1483.71     1394.77     50.59 o 
   2   4  13       96.88       55.84     35.08 o 
   3   4  13      427.99      496.22     37.28 o 
   4   4  13     3956.94     4159.74    115.03 o 
   5   4  13      153.92       82.52     36.92 o 
   6   4  13     4292.19     4735.81    139.64 o 
   7   4  13     1665.01     1510.98     95.70 o 
   8   4  13       81.98      171.24     72.84 o 
   9   4  13     1646.12     1539.85    124.05 o 
  10   4  13       98.39       90.07    104.57 o 
  11   4  13     3543.71     4137.90    229.26 o 
  12   4  13      714.00      776.59    164.37 o 
 -20   5  13       96.47      107.07    158.98 o 
 -19   5  13       47.41       32.41     89.62 o 
 -18   5  13      163.08       94.46     95.06 o 
 -17   5  13     2434.20     2581.84    170.35 o 
 -16   5  13      133.52       44.87     71.62 o 
 -15   5  13     2154.44     2341.12    125.13 o 
 -14   5  13      774.57      762.31     75.56 o 
 -13   5  13     2543.00     2803.54    117.12 o 
 -12   5  13     4786.57     4843.89    145.56 o 
 -11   5  13     1066.87      990.30     56.65 o 
 -10   5  13     1448.79     1525.87     53.58 o 
  -9   5  13      277.44      257.60     40.28 o 
  -8   5  13     1005.17      976.64     47.29 o 
  -7   5  13     2835.96     2888.75     76.16 o 
  -6   5  13        0.29        5.53     26.46 o 
  -5   5  13      653.17      621.15     29.98 o 
  -4   5  13     2303.36     2385.45     61.98 o 
  -3   5  13      555.32      573.84     68.61 o 
  -2   5  13     5147.61     5407.94    110.52 o 
  -1   5  13     3229.27     3382.74     78.98 o 
   0   5  13     1230.38     1238.59     43.39 o 
   1   5  13     8048.34     8600.58    173.21 o 
   2   5  13     1927.99     1885.64     58.23 o 
   3   5  13     2996.53     3147.28     83.92 o 
   4   5  13     7278.60     7370.33    184.94 o 
   5   5  13      166.07      176.50     41.76 o 
   6   5  13      136.58       19.49     55.07 o 
   7   5  13      815.07      713.20     86.40 o 
   8   5  13      150.53      124.87     56.80 o 
   9   5  13        7.30      166.90     83.38 o 
  10   5  13        6.90       33.62     86.21 o 
  11   5  13      766.98      802.35    111.45 o 
  12   5  13     1364.86     1554.71    245.88 o 
 -19   6  13        2.23     -118.20    232.81 o 
 -18   6  13      372.66      589.32    141.02 o 
 -17   6  13      238.18      349.50     73.11 o 
 -16   6  13      644.41      560.15     92.13 o 
 -15   6  13     1204.88     1257.91    166.40 o 
 -14   6  13     1683.26     1647.43    106.91 o 
 -13   6  13        4.21      -36.20     54.59 o 
 -12   6  13      142.25      144.34     51.67 o 
 -11   6  13      165.66       83.04     54.69 o 
 -10   6  13      564.11      510.64     43.63 o 
  -9   6  13     4132.71     4114.97    117.17 o 
  -8   6  13     2339.97     2355.49     82.77 o 
  -7   6  13      972.74      993.16     47.89 o 
  -6   6  13     3285.14     3284.76     96.41 o 
  -5   6  13      226.03      209.28     32.23 o 
  -4   6  13      891.15      904.21     50.80 o 
  -3   6  13      238.55      261.53     26.33 o 
  -2   6  13     4864.18     5014.97     96.91 o 
  -1   6  13      458.32      447.74     29.07 o 
   0   6  13     5506.28     5658.50    119.01 o 
   1   6  13      519.64      526.65     39.65 o 
   2   6  13      457.04      466.94     29.26 o 
   3   6  13      235.79      175.06     27.62 o 
   4   6  13     4410.65     4424.81    124.77 o 
   5   6  13      162.54      196.76     25.52 o 
   6   6  13     5378.26     5186.64    194.42 o 
   7   6  13     1673.30     1729.58    117.54 o 
   8   6  13      214.54      289.90     65.65 o 
   9   6  13     1020.82      940.26    104.76 o 
  10   6  13       48.43       43.14     81.74 o 
  11   6  13      508.78      467.08    113.39 o 
  12   6  13       19.81        5.22     95.52 o 
 -19   7  13      367.44      218.52    210.40 o 
 -18   7  13      934.37      812.93    186.66 o 
 -17   7  13      390.79      264.15    152.72 o 
 -16   7  13     1870.02     1980.95    159.09 o 
 -15   7  13       45.51      -37.72     60.24 o 
 -14   7  13     1351.52     1232.70    117.52 o 
 -13   7  13        2.81       15.17     50.94 o 
 -12   7  13       40.35       68.11     47.62 o 
 -11   7  13     1251.48     1189.52     71.73 o 
 -10   7  13       29.85       35.51     37.99 o 
  -9   7  13       43.40       61.88     40.20 o 
  -8   7  13     1790.72     1904.37     83.42 o 
  -7   7  13     1749.83     1775.73     67.82 o 
  -6   7  13     2535.82     2624.09     81.98 o 
  -5   7  13      805.61      875.74     50.59 o 
  -4   7  13      959.40     1000.41     39.89 o 
  -3   7  13      352.81      350.38     25.32 o 
  -2   7  13        5.55      -25.94     34.43 o 
  -1   7  13     1755.69     1835.40     55.80 o 
   0   7  13      333.84      306.45     34.76 o 
   1   7  13      164.28       93.86     37.72 o 
   2   7  13      639.53      576.96     53.46 o 
   3   7  13      226.37      242.33     46.61 o 
   4   7  13      351.23      230.80     54.77 o 
   5   7  13     3776.59     3683.52    187.75 o 
   6   7  13       65.56       56.44     67.00 o 
   7   7  13     2713.97     2621.49    165.56 o 
   8   7  13     1905.12     2035.71    157.02 o 
   9   7  13      105.46        7.95     56.53 o 
  10   7  13      932.99      718.65    174.82 o 
  11   7  13      421.83      279.69    136.26 o 
 -18   8  13       11.74      -14.69    163.16 o 
 -17   8  13      494.25      576.93    183.01 o 
 -16   8  13      869.52      787.86    148.01 o 
 -15   8  13       74.08      168.84    110.15 o 
 -14   8  13     2201.47     2194.94    159.79 o 
 -13   8  13     2774.94     2461.19    165.15 o 
 -12   8  13       42.54        1.18     75.14 o 
 -11   8  13     1361.74     1397.36     73.14 o 
 -10   8  13     1246.21     1232.02     62.09 o 
  -9   8  13      202.71      232.70     45.54 o 
  -8   8  13      432.41      403.00     52.23 o 
  -7   8  13       87.27       36.56     32.10 o 
  -6   8  13      816.02      835.63     44.19 o 
  -5   8  13       97.10      107.03     27.64 o 
  -4   8  13      237.67      211.19     27.37 o 
  -3   8  13     1453.60     1428.08     45.28 o 
  -2   8  13     1476.99     1363.37     57.15 o 
  -1   8  13       61.72      124.48     38.25 o 
   0   8  13     6152.74     6179.82    193.95 o 
   1   8  13      159.95      184.69     34.32 o 
   2   8  13     6034.08     6506.69    198.75 o 
   3   8  13     2267.21     2230.87     89.86 o 
   4   8  13      315.60      327.32     40.61 o 
   5   8  13     1355.90     1439.41    103.43 o 
   6   8  13      493.14      459.84    110.15 o 
   7   8  13       33.93        1.17     93.04 o 
   8   8  13       54.72      -62.33     62.33 o 
   9   8  13       73.80       47.25     70.51 o 
  10   8  13      906.38     1197.76    204.72 o 
 -17   9  13       24.98      188.89    192.97 o 
 -16   9  13       68.71      147.78    111.71 o 
 -15   9  13        2.25     -117.67    117.67 o 
 -14   9  13       20.47       -7.09    103.16 o 
 -13   9  13      121.85      121.66     77.09 o 
 -12   9  13      101.28       29.71     69.41 o 
 -11   9  13      208.51      223.95     81.40 o 
 -10   9  13       97.63       46.89     47.92 o 
  -9   9  13      116.61      199.17     59.82 o 
  -8   9  13       74.26       18.94     41.34 o 
  -7   9  13      300.48      300.04     51.91 o 
  -6   9  13     2029.20     1968.87     86.37 o 
  -5   9  13     1656.78     1586.77     58.48 o 
  -4   9  13      387.16      330.43     40.86 o 
  -3   9  13     1069.16      949.08     69.05 o 
  -2   9  13     1174.23     1121.94     56.20 o 
  -1   9  13      378.13      346.87     39.53 o 
   0   9  13      302.60      321.87     42.78 o 
   1   9  13        6.30      -41.28     84.28 o 
   2   9  13      212.29      188.54     54.61 o 
   3   9  13      745.93      675.03    109.44 o 
   4   9  13      236.64      189.13     50.79 o 
   5   9  13      501.71      349.68     73.40 o 
   6   9  13      874.39      804.72     75.51 o 
   7   9  13       12.30      -48.90     97.21 o 
   8   9  13       14.87      163.07    150.05 o 
   9   9  13      236.64      118.06     67.06 o 
 -16  10  13     1417.51     1514.00    169.57 o 
 -15  10  13      533.96      464.09    133.08 o 
 -14  10  13       44.86      109.69    136.01 o 
 -13  10  13      123.02      187.65    110.55 o 
 -12  10  13       44.79      203.27    127.95 o 
 -11  10  13       17.41       -2.09     66.20 o 
 -10  10  13     1767.30     1649.18    103.27 o 
  -9  10  13      952.35      989.42     73.14 o 
  -8  10  13      660.25      678.24     68.92 o 
  -7  10  13      386.30      413.25     64.54 o 
  -6  10  13       42.79      -17.24     54.99 o 
  -5  10  13      261.97      277.25     52.46 o 
  -4  10  13      338.59      445.24     61.26 o 
  -3  10  13        4.30        5.74     59.06 o 
  -2  10  13       78.01      185.69     58.95 o 
  -1  10  13      186.32      175.49     35.35 o 
   0  10  13     3110.89     2924.39    108.44 o 
   1  10  13     2411.14     2485.05    104.58 o 
   2  10  13      213.69      176.30     39.71 o 
   3  10  13       41.32       24.36     19.24 o 
   4  10  13      929.48      649.38    114.53 o 
   5  10  13       44.76     -118.39    118.39 o 
   6  10  13        2.04       55.16    141.93 o 
   7  10  13      175.86      183.24     41.72 o 
   8  10  13       62.55      105.01     70.82 o 
 -14  11  13      217.69      177.33    100.35 o 
 -13  11  13        9.02       -7.26     95.19 o 
 -12  11  13      408.18      490.91    110.88 o 
 -11  11  13      317.05      304.88     79.87 o 
 -10  11  13      385.60      319.78     74.97 o 
  -9  11  13     1944.65     1889.50    161.19 o 
  -8  11  13     2927.79     2875.81    141.80 o 
  -7  11  13      279.18      188.54     74.64 o 
  -6  11  13      845.23      702.37     78.97 o 
  -5  11  13      781.62      818.47     74.11 o 
  -4  11  13        9.41       13.32     50.77 o 
  -3  11  13      109.95       90.03     47.47 o 
  -2  11  13      325.15      284.43     70.80 o 
  -1  11  13       15.88       -2.45     50.53 o 
   0  11  13      311.65      282.49     20.78 o 
   1  11  13     1462.39     1283.25    110.18 o 
   2  11  13      418.32      409.21    143.69 o 
   3  11  13       15.32       99.94    109.15 o 
   4  11  13      169.28      275.81    153.13 o 
   5  11  13      103.29       48.23    159.00 o 
   6  11  13      237.53      170.35    173.79 o 
   7  11  13     1536.19     1725.69    224.54 o 
 -13  12  13      108.77      104.99    104.58 o 
 -12  12  13       89.89       82.02    118.27 o 
 -11  12  13      956.37      869.91    175.11 o 
 -10  12  13       38.16      126.13     63.33 o 
  -9  12  13      127.97      220.72     74.64 o 
  -8  12  13      574.60      727.15    129.72 o 
  -7  12  13        5.56      -63.29     63.29 o 
  -6  12  13       81.26       39.34     51.79 o 
  -5  12  13      520.83      607.80     83.56 o 
  -4  12  13       57.78       98.93     63.09 o 
  -3  12  13       43.02       38.87     42.52 o 
  -2  12  13       71.80       82.30     34.39 o 
  -1  12  13      754.97      630.23     94.54 o 
   0  12  13     1056.08     1257.86    117.08 o 
   1  12  13        6.00      -23.06    115.85 o 
   2  12  13       33.26       88.14    113.40 o 
   3  12  13      147.87      150.56    148.35 o 
   4  12  13       19.76        8.20    223.47 o 
   5  12  13      172.55       74.93    298.80 o 
 -10  13  13      343.65      361.56    121.02 o 
  -9  13  13       77.29       96.67     91.69 o 
  -8  13  13       43.81       -4.43     64.79 o 
  -7  13  13       49.56       81.32     59.12 o 
  -6  13  13      955.37      772.11    108.03 o 
  -5  13  13      143.70       48.12     67.56 o 
  -4  13  13      590.06      653.74    111.19 o 
  -3  13  13     2044.90     1832.19    113.68 o 
  -2  13  13        9.73      -48.91    178.65 o 
  -1  13  13      316.78      419.55    244.64 o 
   0  13  13        1.77       28.51    340.50 o 
   1  13  13       52.78      -18.01    136.11 o 
   2  13  13       39.23      -93.80    115.23 o 
  -5  14  13     1168.77      903.98    101.89 o 
  -4  14  13     1703.95     1679.85    104.52 o 
  -3  14  13      130.03       71.50    163.09 o 
  -2  14  13      546.09      805.76    157.88 o 
 -20   0  14      446.93      339.09    150.19 o 
 -19   0  14      318.53      575.24    173.81 o 
 -18   0  14     5431.11     5467.39    396.11 o 
 -17   0  14     1039.35     1168.84    143.56 o 
 -16   0  14      119.12      167.08     97.11 o 
 -15   0  14      121.05       43.77     67.00 o 
 -14   0  14      450.95      617.15    123.67 o 
 -13   0  14      145.50      196.76     71.60 o 
 -12   0  14     4066.59     4033.11    169.33 o 
 -11   0  14      707.93      576.11    119.06 o 
 -10   0  14      263.21      175.03     62.66 o 
  -9   0  14       35.93      131.56     67.29 o 
  -8   0  14     7220.33     7873.75    257.18 o 
  -7   0  14     8481.75     8508.51    280.51 o 
  -6   0  14      396.53      410.09     51.46 o 
  -5   0  14     7268.78     7706.72    231.17 o 
  -4   0  14       61.33       15.44     37.02 o 
  -3   0  14     2553.23     2645.83    129.27 o 
  -2   0  14     3231.47     3296.45    111.99 o 
  -1   0  14     1072.07     1116.34     73.49 o 
   0   0  14       14.90      -19.97     47.40 o 
   1   0  14      129.36       72.80     53.97 o 
   2   0  14      499.97      515.94     64.00 o 
   3   0  14     2080.42     2279.56    113.23 o 
   4   0  14     1066.31     1238.86     79.88 o 
   5   0  14     2053.68     2175.93    117.10 o 
   6   0  14     1427.96     1435.00    107.59 o 
   7   0  14     3751.22     3791.70    184.47 o 
   8   0  14     6692.88     6832.85    317.65 o 
   9   0  14     1109.20     1216.34    151.89 o 
  10   0  14      403.29      551.53    124.50 o 
  11   0  14     1639.18     1609.76    224.10 o 
  12   0  14        0.02      -67.23    200.44 o 
 -20   1  14      120.12       35.84    112.46 o 
 -19   1  14      313.70      336.24     93.23 o 
 -18   1  14      121.96       24.07     77.44 o 
 -17   1  14        0.90       15.73     65.75 o 
 -16   1  14     2987.57     3248.19    156.30 o 
 -15   1  14      887.94      917.21    119.40 o 
 -14   1  14       11.09       30.67     55.63 o 
 -13   1  14     1169.06     1226.59     76.16 o 
 -12   1  14      327.47      271.85     52.08 o 
 -11   1  14     5628.37     5451.17    165.08 o 
 -10   1  14     6954.45     7186.76    167.33 o 
  -9   1  14      419.81      404.07     45.49 o 
  -8   1  14      999.89     1059.43     55.84 o 
  -7   1  14       26.41       48.61     20.69 o 
  -6   1  14      206.73      215.66     22.79 o 
  -5   1  14     1933.13     2058.05     55.88 o 
  -4   1  14     1171.88     1196.50     46.98 o 
  -3   1  14      889.70      872.65     47.11 o 
  -2   1  14     1060.31     1214.27     49.65 o 
  -1   1  14      219.52      216.81     37.46 o 
   0   1  14     9862.94    10513.47    224.44 o 
   1   1  14     2033.48     2140.37     69.30 o 
   2   1  14     1256.65     1300.97     62.08 o 
   3   1  14     1742.42     1851.27     71.08 o 
   4   1  14      441.75      473.72     44.98 o 
   5   1  14     1268.96     1176.01     59.54 o 
   6   1  14      654.74      533.46     63.53 o 
   7   1  14        3.21      -29.33     50.56 o 
   8   1  14     1277.36     1237.31     92.27 o 
   9   1  14      670.11      653.08    136.24 o 
  10   1  14      341.07      336.42    114.54 o 
  11   1  14     2739.54     2775.91    195.84 o 
  12   1  14      247.64      438.98    140.06 o 
 -20   2  14        9.41      -37.40     92.70 o 
 -19   2  14      158.31      102.81     91.89 o 
 -18   2  14      348.75      224.70     91.77 o 
 -17   2  14      778.56      898.54    104.78 o 
 -16   2  14       96.74       83.24     53.81 o 
 -15   2  14      600.97      622.84     82.20 o 
 -14   2  14     1626.62     1725.97     95.03 o 
 -13   2  14      825.97      786.60     62.07 o 
 -12   2  14     3134.76     2990.11    105.14 o 
 -11   2  14     3349.83     3385.71    110.70 o 
 -10   2  14       48.91      -20.14     36.06 o 
  -9   2  14     2598.13     2604.29     79.69 o 
  -8   2  14     4541.00     4551.81    160.36 o 
  -7   2  14     4039.43     4156.95     93.10 o 
  -6   2  14      193.65      196.86     25.99 o 
  -5   2  14     1504.80     1496.79     39.89 o 
  -4   2  14      124.25      148.16     25.13 o 
  -3   2  14     2414.75     2668.81     79.90 o 
  -2   2  14      194.69      139.60     28.96 o 
  -1   2  14     5635.28     5933.85    129.60 o 
   0   2  14      421.51      383.61     49.67 o 
   1   2  14     1421.32     1461.42     59.12 o 
   2   2  14      844.38      835.93     49.87 o 
   3   2  14      262.59      288.21     41.04 o 
   4   2  14     1267.65     1251.86     61.89 o 
   5   2  14      120.41      114.21     38.61 o 
   6   2  14       99.47      121.96     47.05 o 
   7   2  14      301.60      264.61     82.03 o 
   8   2  14      326.34      233.93     70.51 o 
   9   2  14      244.56      262.41     92.24 o 
  10   2  14      458.20      360.56    138.62 o 
  11   2  14       98.68       40.62     85.96 o 
  12   2  14      815.75      909.05    134.20 o 
 -20   3  14      555.54      661.10    111.05 o 
 -19   3  14      461.12      253.00     87.51 o 
 -18   3  14       70.09       40.63     82.84 o 
 -17   3  14     2260.88     2256.14    164.22 o 
 -16   3  14       46.56      127.11     67.20 o 
 -15   3  14       85.81       80.18     70.62 o 
 -14   3  14     1141.39     1154.14     80.73 o 
 -13   3  14     1043.24     1002.32     73.18 o 
 -12   3  14      143.03      112.90     51.68 o 
 -11   3  14      313.71      373.10     54.46 o 
 -10   3  14      576.01      541.82     47.46 o 
  -9   3  14     1987.82     2073.29     69.45 o 
  -8   3  14     2286.77     2205.56     59.86 o 
  -7   3  14      124.21      162.16     28.01 o 
  -6   3  14     6719.10     6908.85    140.61 o 
  -5   3  14      172.39      168.76     26.57 o 
  -4   3  14     4574.03     4720.38     98.56 o 
  -3   3  14     2227.52     2371.47     67.16 o 
  -2   3  14      210.20      165.07     30.69 o 
  -1   3  14      768.48      767.26     45.16 o 
   0   3  14       18.86       -0.05     32.91 o 
   1   3  14      517.21      592.52     45.84 o 
   2   3  14        7.00       30.62     40.72 o 
   3   3  14      744.66      753.91    101.90 o 
   4   3  14     4148.70     4232.55    134.49 o 
   5   3  14     2040.16     2063.92    104.85 o 
   6   3  14     3006.70     3065.51    124.28 o 
   7   3  14     6084.66     7061.38    323.05 o 
   8   3  14      344.72      249.06     73.36 o 
   9   3  14     1292.08     1259.89    117.43 o 
  10   3  14     3023.13     3311.89    244.13 o 
  11   3  14       55.52      -24.19    138.82 o 
  12   3  14      435.53      544.64    180.52 o 
 -20   4  14        0.15       29.90    163.17 o 
 -19   4  14       24.95      -72.06     92.66 o 
 -18   4  14      211.55      286.47     95.93 o 
 -17   4  14     1822.23     1677.31    134.09 o 
 -16   4  14      932.14      886.61    105.12 o 
 -15   4  14      218.07      156.05     71.54 o 
 -14   4  14     1905.57     1918.57    108.51 o 
 -13   4  14      111.71       91.87     57.92 o 
 -12   4  14      370.13      361.29     61.77 o 
 -11   4  14      201.69      215.36     47.06 o 
 -10   4  14     2571.09     2668.85     93.53 o 
  -9   4  14     2372.51     2502.15     96.19 o 
  -8   4  14       61.42       84.27     28.31 o 
  -7   4  14      201.13      230.35     30.11 o 
  -6   4  14     1651.47     1699.93     52.37 o 
  -5   4  14     4613.72     4696.72    105.67 o 
  -4   4  14     1493.50     1656.73     51.98 o 
  -3   4  14        2.80        3.54     24.63 o 
  -2   4  14     4702.85     4889.09    110.93 o 
  -1   4  14     5072.03     5253.99    129.62 o 
   0   4  14      231.18      128.99     32.50 o 
   1   4  14       44.36       -4.58     38.23 o 
   2   4  14      939.17      869.42     49.78 o 
   3   4  14      364.74      338.43     41.73 o 
   4   4  14      107.46      122.00     38.79 o 
   5   4  14       20.54       -5.32     48.52 o 
   6   4  14      485.69      454.18     82.16 o 
   7   4  14      519.61      371.30     81.91 o 
   8   4  14        1.99      -51.38     59.34 o 
   9   4  14      395.38      486.91     89.77 o 
  10   4  14       71.72      127.99    141.79 o 
  11   4  14      190.38      255.86    132.38 o 
 -19   5  14      876.90      715.10    202.95 o 
 -18   5  14      464.05      430.71     89.65 o 
 -17   5  14       32.34       99.38     73.89 o 
 -16   5  14       49.73      -31.18     60.82 o 
 -15   5  14       53.96       40.32     84.42 o 
 -14   5  14      155.25      122.78     62.09 o 
 -13   5  14       95.20      103.65     61.53 o 
 -12   5  14      670.72      583.28     66.72 o 
 -11   5  14      201.61      148.20     45.07 o 
 -10   5  14       89.63      119.25     54.06 o 
  -9   5  14       53.28      105.65     34.80 o 
  -8   5  14      454.03      414.51     37.66 o 
  -7   5  14      220.57      202.94     30.32 o 
  -6   5  14        0.63       -0.55     25.40 o 
  -5   5  14      680.05      641.51     33.60 o 
  -4   5  14      136.95      162.59     33.09 o 
  -3   5  14      208.79      190.41     50.53 o 
  -2   5  14     1235.07     1252.46     59.06 o 
  -1   5  14      351.87      302.71     43.53 o 
   0   5  14      377.40      380.84     34.63 o 
   1   5  14      224.89      191.56     29.16 o 
   2   5  14      778.81      815.63     48.26 o 
   3   5  14       36.63       -1.99     45.56 o 
   4   5  14        3.60       20.58     35.63 o 
   5   5  14       99.73       78.99     70.88 o 
   6   5  14       67.53       44.81     72.48 o 
   7   5  14      275.75      232.19     66.40 o 
   8   5  14       36.24      -78.28    105.38 o 
   9   5  14      169.86       74.94     68.43 o 
  10   5  14      164.79       82.70     91.39 o 
  11   5  14       80.56      148.61    111.70 o 
 -19   6  14      103.40        8.00    146.14 o 
 -18   6  14      271.72      333.18    118.86 o 
 -17   6  14      184.04       80.50     98.02 o 
 -16   6  14      184.27      163.02     96.72 o 
 -15   6  14     1007.17      986.60    116.24 o 
 -14   6  14       15.63      -36.18     50.93 o 
 -13   6  14       62.73      -31.40     60.84 o 
 -12   6  14      509.70      612.28     72.76 o 
 -11   6  14     1499.62     1434.85     69.29 o 
 -10   6  14      133.17      109.17     44.98 o 
  -9   6  14      318.07      343.84     41.14 o 
  -8   6  14       13.98       11.68     30.35 o 
  -7   6  14      173.41      128.13     33.69 o 
  -6   6  14     1292.61     1330.38     58.23 o 
  -5   6  14     2033.07     2125.75     66.56 o 
  -4   6  14     3153.93     3137.11     85.18 o 
  -3   6  14     1475.90     1631.68     57.54 o 
  -2   6  14     1869.92     1909.14     60.95 o 
  -1   6  14     2985.40     3032.43     87.18 o 
   0   6  14     1317.92     1259.06     48.50 o 
   1   6  14     1892.88     1840.41     58.74 o 
   2   6  14     3157.00     3170.84     90.76 o 
   3   6  14      123.89      120.43     26.28 o 
   4   6  14      919.98      953.30     58.98 o 
   5   6  14     2255.05     2255.33    129.72 o 
   6   6  14      943.74      942.82     94.20 o 
   7   6  14       58.23      124.71     71.32 o 
   8   6  14      222.65       81.06    114.12 o 
   9   6  14      253.87      304.02     81.68 o 
  10   6  14        7.46       31.99     89.74 o 
 -18   7  14       10.88      -57.19    123.73 o 
 -17   7  14      639.18      835.19    165.38 o 
 -16   7  14       26.02     -106.43    106.43 o 
 -15   7  14      678.92      603.60     89.77 o 
 -14   7  14     2130.90     2020.54    153.44 o 
 -13   7  14     1924.95     1987.64    123.50 o 
 -12   7  14      748.60      731.62     84.15 o 
 -11   7  14      243.60      225.02     65.95 o 
 -10   7  14       54.63       33.31     47.96 o 
  -9   7  14     1296.95     1368.84     94.09 o 
  -8   7  14     1179.08     1165.90     83.32 o 
  -7   7  14     2035.45     2071.10     81.02 o 
  -6   7  14     3404.27     3553.63    122.68 o 
  -5   7  14     1168.34     1066.49     49.04 o 
  -4   7  14     2880.17     2881.58     86.24 o 
  -3   7  14     2849.08     2921.60     81.19 o 
  -2   7  14        3.93       13.96     45.03 o 
  -1   7  14      682.99      565.25     32.24 o 
   0   7  14        1.03       45.50     40.35 o 
   1   7  14        0.55       -4.15     38.72 o 
   2   7  14      396.47      342.33     52.19 o 
   3   7  14      900.37     1031.73    147.10 o 
   4   7  14     4875.37     5163.18    237.32 o 
   5   7  14      769.01      550.70     77.57 o 
   6   7  14      382.07      362.08    121.14 o 
   7   7  14      621.69      788.28    109.99 o 
   8   7  14      957.73     1045.08    115.45 o 
   9   7  14       48.82       49.76     87.53 o 
  10   7  14     1099.40     1099.07    126.14 o 
 -17   8  14      181.60      229.18    121.14 o 
 -16   8  14      953.23     1023.29    146.22 o 
 -15   8  14       46.03       20.16     96.19 o 
 -14   8  14      785.76      790.00     95.77 o 
 -13   8  14      212.32      117.45     99.98 o 
 -12   8  14      138.59      156.91     88.06 o 
 -11   8  14      151.64       37.51     58.76 o 
 -10   8  14       22.38        0.99     55.45 o 
  -9   8  14      406.13      420.29     60.61 o 
  -8   8  14     1483.99     1396.71     80.60 o 
  -7   8  14     4094.66     3861.15    131.98 o 
  -6   8  14       34.46      106.30     37.41 o 
  -5   8  14       74.53       84.89     37.26 o 
  -4   8  14      530.60      476.04     34.45 o 
  -3   8  14      192.71      182.75     19.43 o 
  -2   8  14       94.39      141.40     59.31 o 
  -1   8  14      363.86      348.44     40.88 o 
   0   8  14      967.76      997.85     57.28 o 
   1   8  14      256.59      169.00     51.75 o 
   2   8  14      314.61      237.53     57.47 o 
   3   8  14      593.66      596.52     74.79 o 
   4   8  14      970.75      874.98     82.25 o 
   5   8  14      791.95      557.24     77.48 o 
   6   8  14      953.58      927.83     97.27 o 
   7   8  14      297.91      323.08     72.15 o 
   8   8  14      598.93      576.71     85.65 o 
   9   8  14      630.75      583.96    111.13 o 
 -16   9  14      516.10      394.52    135.36 o 
 -15   9  14      777.83      965.84    143.25 o 
 -14   9  14       26.41       28.90    109.42 o 
 -13   9  14     1073.78     1235.52    119.82 o 
 -12   9  14        5.39      -54.58     54.58 o 
 -11   9  14     2379.19     2458.10    126.99 o 
 -10   9  14     2273.50     2347.61    125.23 o 
  -9   9  14        1.11       -5.90     53.02 o 
  -8   9  14      775.53      656.77     73.21 o 
  -7   9  14      165.78      106.87     50.57 o 
  -6   9  14      793.09      640.52     68.98 o 
  -5   9  14     2004.93     1948.58     95.76 o 
  -4   9  14      172.25      143.04     53.88 o 
  -3   9  14     2374.82     2387.01    109.15 o 
  -2   9  14     2010.27     2121.87     92.08 o 
  -1   9  14       55.69       75.64     43.60 o 
   0   9  14     6843.08     7394.62    353.18 o 
   1   9  14     3607.45     3682.24    200.23 o 
   2   9  14      717.69      586.35    111.79 o 
   3   9  14     1224.48     1195.36     94.83 o 
   4   9  14        5.03       -8.66     48.14 o 
   5   9  14      113.37      155.30     53.62 o 
   6   9  14      224.03      275.65     65.02 o 
   7   9  14       14.38       28.43     78.12 o 
   8   9  14       17.84     -143.47    143.47 o 
 -15  10  14      135.94     -114.87    135.70 o 
 -14  10  14       58.02      -41.92    129.85 o 
 -13  10  14       68.32      -19.50    189.24 o 
 -12  10  14       87.19      -30.76    192.97 o 
 -11  10  14       45.80      -48.18     63.90 o 
 -10  10  14      147.09      225.50     73.06 o 
  -9  10  14       92.26       56.07     54.34 o 
  -8  10  14     1360.19     1452.62     88.92 o 
  -7  10  14     2980.15     2917.89    133.73 o 
  -6  10  14      188.05      139.31     69.54 o 
  -5  10  14     5012.25     5292.66    202.16 o 
  -4  10  14        2.71       85.75     49.06 o 
  -3  10  14      476.09      435.17     46.59 o 
  -2  10  14      830.67      771.26     74.88 o 
  -1  10  14       87.83      107.42     40.93 o 
   0  10  14      344.90      328.07    133.96 o 
   1  10  14      127.21      111.15     33.32 o 
   2  10  14       54.01       33.86     39.38 o 
   3  10  14     1170.82     1127.84     82.79 o 
   4  10  14      152.80       41.88    113.88 o 
   5  10  14     1452.71     1317.92    200.30 o 
   6  10  14     2470.07     2136.84    180.28 o 
   7  10  14      278.98      161.98    186.75 o 
 -13  11  14      653.59      595.16    196.08 o 
 -12  11  14      373.18      297.52    160.21 o 
 -11  11  14      104.30       74.09     70.83 o 
 -10  11  14      521.33      528.46     95.09 o 
  -9  11  14      174.34      125.45     90.53 o 
  -8  11  14     1354.74     1255.85    100.17 o 
  -7  11  14      875.76      750.45     79.37 o 
  -6  11  14     2056.44     2113.01    170.35 o 
  -5  11  14      441.78      485.05     57.42 o 
  -4  11  14     1776.38     1888.78    113.92 o 
  -3  11  14      130.99       54.25     46.95 o 
  -2  11  14     1036.46     1133.56     95.42 o 
  -1  11  14      236.66      148.37    108.83 o 
   0  11  14      460.51      457.58     61.62 o 
   1  11  14      127.83       80.54     77.84 o 
   2  11  14     1657.35     1854.39    206.40 o 
   3  11  14     1401.80     1603.47    187.89 o 
   4  11  14      435.81      359.36    359.18 o 
   5  11  14      852.89      920.50    182.63 o 
 -11  12  14     1753.15     1703.97    126.17 o 
 -10  12  14        8.75      -10.94     90.66 o 
  -9  12  14     1039.00     1073.49    163.52 o 
  -8  12  14      435.66      399.48     93.82 o 
  -7  12  14       33.62        7.45     67.68 o 
  -6  12  14      699.85      657.45     85.87 o 
  -5  12  14      831.15      713.23     95.93 o 
  -4  12  14       73.15      163.66     99.64 o 
  -3  12  14      656.17      579.09     85.00 o 
  -2  12  14      430.99      348.50     97.73 o 
  -1  12  14     2637.27     2489.36    190.11 o 
   0  12  14        1.61       68.09     86.69 o 
   1  12  14     2196.83     2355.46    183.69 o 
   2  12  14     2213.14     2319.17    254.05 o 
   3  12  14       12.39       93.62    191.10 o 
  -8  13  14       33.19       90.00     75.67 o 
  -7  13  14      747.41      819.85     98.75 o 
  -6  13  14      740.29      732.67     98.45 o 
  -5  13  14        3.11        0.32     72.95 o 
  -4  13  14      539.48      439.91     80.81 o 
  -3  13  14      131.33      144.58     65.11 o 
  -2  13  14       19.44       62.22    121.78 o 
  -1  13  14      541.68      751.47    211.65 o 
   0  13  14      395.99      228.59    189.86 o 
 -20   1  15     1367.96     1275.93    155.01 o 
 -19   1  15      629.68      604.23    131.02 o 
 -18   1  15       42.78       23.85     75.16 o 
 -17   1  15     1144.24     1170.10    113.91 o 
 -16   1  15      335.55      446.49     81.49 o 
 -15   1  15        7.63      -34.87     58.36 o 
 -14   1  15     1428.17     1118.46     84.47 o 
 -13   1  15      311.33      193.76     49.79 o 
 -12   1  15      455.85      357.18     70.45 o 
 -11   1  15      478.84      560.68     58.49 o 
 -10   1  15      956.59     1031.28     80.70 o 
  -9   1  15       15.05      -33.45     44.26 o 
  -8   1  15     2124.75     2013.28     73.82 o 
  -7   1  15     4015.74     4485.86    104.32 o 
  -6   1  15      546.39      465.34     36.38 o 
  -5   1  15     1185.84     1122.87     55.08 o 
  -4   1  15     2319.95     2444.58     79.59 o 
  -3   1  15      114.20      138.29     32.66 o 
  -2   1  15       87.77      123.69     35.96 o 
  -1   1  15     2321.73     2529.03     96.51 o 
   0   1  15      621.44      609.13     51.35 o 
   1   1  15      452.58      416.59     47.63 o 
   2   1  15      206.90      241.47     39.11 o 
   3   1  15      769.83      751.95     55.53 o 
   4   1  15      560.86      498.90     52.59 o 
   5   1  15        4.50      -51.42     51.42 o 
   6   1  15     2149.28     2258.44    129.76 o 
   7   1  15      309.96      275.40     78.84 o 
   8   1  15     2099.99     1997.35    170.94 o 
   9   1  15      994.16      957.29    148.37 o 
  10   1  15      175.19       66.02    206.67 o 
  11   1  15      201.26      391.88    160.66 o 
 -20   2  15       12.09      -24.97    106.90 o 
 -19   2  15      196.37      167.05    105.74 o 
 -18   2  15       86.89       70.11     84.11 o 
 -17   2  15       27.57       87.59     71.45 o 
 -16   2  15     1095.17      970.60    159.23 o 
 -15   2  15     1379.69     1180.79    100.81 o 
 -14   2  15     1220.88     1204.42    100.22 o 
 -13   2  15      863.84      906.84     80.75 o 
 -12   2  15     2947.15     3035.77    114.75 o 
 -11   2  15       81.29       95.84     44.56 o 
 -10   2  15     1159.83     1217.08     67.99 o 
  -9   2  15     2845.36     2821.86     99.37 o 
  -8   2  15     2188.36     2105.54     65.27 o 
  -7   2  15     1634.72     1688.30     83.57 o 
  -6   2  15      244.79      239.03     34.76 o 
  -5   2  15      300.64      280.13     32.17 o 
  -4   2  15       63.32       46.92     26.71 o 
  -3   2  15       33.09       20.86     35.29 o 
  -2   2  15       22.22       -3.82     48.16 o 
  -1   2  15      938.23      813.40     47.41 o 
   0   2  15     6633.27     6908.79    186.59 o 
   1   2  15     7776.22     7805.70    189.40 o 
   2   2  15       31.56       46.07     42.41 o 
   3   2  15     4095.00     4315.03    133.41 o 
   4   2  15     1719.14     1743.85     96.20 o 
   5   2  15       18.65      -60.28     60.28 o 
   6   2  15      339.99      296.78     66.82 o 
   7   2  15     1034.98     1043.31    108.87 o 
   8   2  15     1608.56     1401.04    124.85 o 
   9   2  15     2271.04     2378.32    194.79 o 
  10   2  15      278.57      294.44    169.94 o 
  11   2  15     1060.37     1041.08    142.32 o 
 -19   3  15      111.39       59.40    119.90 o 
 -18   3  15      734.60      651.87    123.45 o 
 -17   3  15      317.16      454.24     97.47 o 
 -16   3  15      298.99      501.23     88.53 o 
 -15   3  15      121.00       40.86     96.43 o 
 -14   3  15       78.25       46.93     55.23 o 
 -13   3  15     3998.62     3861.47    200.49 o 
 -12   3  15        4.31      -43.48     43.48 o 
 -11   3  15       60.95      158.02     84.75 o 
 -10   3  15       93.60       17.61     42.87 o 
  -9   3  15      167.48      203.53     40.41 o 
  -8   3  15      952.05      865.14     69.62 o 
  -7   3  15     6690.95     6743.14    166.17 o 
  -6   3  15      639.01      691.58     37.90 o 
  -5   3  15     1491.10     1651.22     60.21 o 
  -4   3  15        6.52       29.86     31.38 o 
  -3   3  15      978.16      898.66     44.98 o 
  -2   3  15     2267.37     2175.83     67.02 o 
  -1   3  15      152.57      124.07     30.16 o 
   0   3  15      367.79      361.39     42.49 o 
   1   3  15     2622.54     2724.78     90.35 o 
   2   3  15     1369.72     1513.00     75.79 o 
   3   3  15      381.80      413.39     47.50 o 
   4   3  15     1630.42     1547.56     89.71 o 
   5   3  15        9.33       -4.50     56.16 o 
   6   3  15      782.75      734.08     90.81 o 
   7   3  15       22.36       -1.59     64.03 o 
   8   3  15      798.38      971.27    115.73 o 
   9   3  15      608.63      579.30    120.25 o 
  10   3  15       75.62      -35.53    100.24 o 
  11   3  15      224.41      270.93    107.08 o 
 -19   4  15     1830.55     2194.00    172.20 o 
 -18   4  15      307.90      230.01     91.47 o 
 -17   4  15      364.80      373.05     87.45 o 
 -16   4  15       11.14      -29.01     63.55 o 
 -15   4  15      141.57       55.98     58.32 o 
 -14   4  15      126.99      244.73     78.52 o 
 -13   4  15      235.40      372.30    121.83 o 
 -12   4  15       64.87       80.54     56.24 o 
 -11   4  15     2406.83     2433.60     98.17 o 
 -10   4  15     5468.85     5760.75    174.30 o 
  -9   4  15      468.70      534.05     41.81 o 
  -8   4  15     1314.77     1428.54     64.61 o 
  -7   4  15      495.94      541.10     42.36 o 
  -6   4  15     5046.89     5304.28    125.63 o 
  -5   4  15     1931.20     1985.07     63.46 o 
  -4   4  15      932.67     1066.77     69.26 o 
  -3   4  15     2264.19     2234.59     72.50 o 
  -2   4  15       61.95      113.40     32.30 o 
  -1   4  15      234.44      138.34     35.93 o 
   0   4  15      422.94      437.51     49.92 o 
   1   4  15      179.49      153.16     40.55 o 
   2   4  15      199.48      219.43     41.11 o 
   3   4  15       52.49       83.74     47.92 o 
   4   4  15     1751.88     1712.25    119.32 o 
   5   4  15     6018.90     6287.02    271.89 o 
   6   4  15      254.47      254.06     75.36 o 
   7   4  15     1051.05     1155.23    110.49 o 
   8   4  15      778.72      797.97    147.03 o 
   9   4  15      486.12      744.84    101.06 o 
  10   4  15     2421.22     2368.93    201.09 o 
 -19   5  15      195.43     -139.23    153.81 o 
 -18   5  15      598.11      540.73    106.94 o 
 -17   5  15       99.95       89.47     99.23 o 
 -16   5  15     1404.13     1396.69    109.59 o 
 -15   5  15      130.37      138.36     74.05 o 
 -14   5  15     1558.31     1469.55     98.59 o 
 -13   5  15     1553.81     1562.71    111.12 o 
 -12   5  15      976.90      931.52     82.24 o 
 -11   5  15     3690.26     3779.75    151.87 o 
 -10   5  15      107.70      116.35     39.71 o 
  -9   5  15     2570.55     2541.86    133.00 o 
  -8   5  15      470.10      470.84     47.88 o 
  -7   5  15        4.28      -15.70     35.07 o 
  -6   5  15       46.23        3.75     28.57 o 
  -5   5  15      459.52      526.83     40.71 o 
  -4   5  15     3579.37     3670.33    117.17 o 
  -3   5  15     8259.73     8495.65    253.59 o 
  -2   5  15     2403.72     2290.37     81.36 o 
  -1   5  15     4414.58     4655.35    129.47 o 
   0   5  15     4584.92     4724.25    140.87 o 
   1   5  15        7.13      -11.86     34.00 o 
   2   5  15     3104.69     3087.84    118.70 o 
   3   5  15     1893.46     1757.31    108.65 o 
   4   5  15       65.06       57.54     52.44 o 
   5   5  15      652.08      511.39     89.72 o 
   6   5  15       13.33       35.69     99.28 o 
   7   5  15        0.10       52.37     69.12 o 
   8   5  15      325.32      108.77     92.13 o 
   9   5  15        6.93      -45.27     69.77 o 
  10   5  15      365.62      365.00    189.86 o 
 -18   6  15        0.38      -95.18    167.72 o 
 -17   6  15     1107.33     1024.21    138.91 o 
 -16   6  15      604.56      574.61    104.58 o 
 -15   6  15       13.45      139.76     95.31 o 
 -14   6  15     1216.59     1158.16    131.27 o 
 -13   6  15       32.09       79.81     56.73 o 
 -12   6  15       24.91      -24.55     60.94 o 
 -11   6  15     1473.85     1459.33    104.68 o 
 -10   6  15     1672.50     1731.60     80.84 o 
  -9   6  15      459.14      368.33     45.23 o 
  -8   6  15     5107.48     5592.87    173.51 o 
  -7   6  15       34.79       20.03     42.50 o 
  -6   6  15     4127.68     4185.91    142.70 o 
  -5   6  15      518.10      538.43     43.58 o 
  -4   6  15     1061.67     1103.89     55.41 o 
  -3   6  15      644.39      593.52     45.89 o 
  -2   6  15      241.38      305.77     40.46 o 
  -1   6  15     3413.48     3319.00    111.68 o 
   0   6  15      431.65      382.29     36.66 o 
   1   6  15      607.34      295.56    100.97 o 
   2   6  15        2.22       21.01     75.09 o 
   3   6  15      232.79      237.82     61.30 o 
   4   6  15     3290.22     3102.82    159.77 o 
   5   6  15     3410.73     3676.79    181.12 o 
   6   6  15        0.99       30.86     78.86 o 
   7   6  15     1995.19     1915.25    151.00 o 
   8   6  15      798.37      817.37    117.05 o 
   9   6  15        4.69       90.60    113.16 o 
 -17   7  15      184.91       62.56    110.41 o 
 -16   7  15      639.06      655.35    126.71 o 
 -15   7  15     1081.26     1100.36    111.85 o 
 -14   7  15       11.04      -31.35     82.20 o 
 -13   7  15       20.70     -151.02    151.02 o 
 -12   7  15     2126.72     1968.15    214.25 o 
 -11   7  15      115.72       97.16     63.69 o 
 -10   7  15     3798.77     4050.70    173.41 o 
  -9   7  15     3357.98     3657.63    137.16 o 
  -8   7  15        3.21       41.50     43.12 o 
  -7   7  15     3498.95     3603.21    144.94 o 
  -6   7  15     1573.62     1543.66     84.15 o 
  -5   7  15     1913.93     1900.39     81.66 o 
  -4   7  15      331.75      307.56     34.16 o 
  -3   7  15      231.43      222.52     31.79 o 
  -2   7  15     2252.74     2306.65     76.69 o 
  -1   7  15       24.66       32.04     19.85 o 
   0   7  15     1120.01      997.78     74.80 o 
   1   7  15      106.65      129.05     96.74 o 
   2   7  15       24.23       11.19     63.97 o 
   3   7  15      909.71      767.09     81.80 o 
   4   7  15     1765.31     1676.66    110.38 o 
   5   7  15      390.16      540.07     88.97 o 
   6   7  15     4183.84     4416.45    205.01 o 
   7   7  15      297.13      134.60     78.50 o 
   8   7  15     1128.80     1072.86    209.89 o 
   9   7  15      446.09      686.00    122.52 o 
 -16   8  15      219.01      193.53    130.10 o 
 -15   8  15      366.13      361.20    117.19 o 
 -14   8  15       11.34        7.88     87.28 o 
 -13   8  15     3469.51     3655.13    208.61 o 
 -12   8  15     2860.11     3213.64    188.07 o 
 -11   8  15       71.32       77.06     67.39 o 
 -10   8  15     2377.14     2308.45    114.52 o 
  -9   8  15      209.83      120.19     56.11 o 
  -8   8  15      201.86      152.22     59.20 o 
  -7   8  15       67.57      136.77     47.08 o 
  -6   8  15       40.93       35.31     51.10 o 
  -5   8  15     1377.80     1329.20     77.28 o 
  -4   8  15      349.17      385.98     52.16 o 
  -3   8  15        9.49      -12.37     30.24 o 
  -2   8  15     1879.16     1976.40    111.07 o 
  -1   8  15     2318.41     2267.00    154.62 o 
   0   8  15      273.20      200.16     46.51 o 
   1   8  15     3829.68     3964.63    192.01 o 
   2   8  15      200.98      174.47     63.74 o 
   3   8  15     1679.55     1703.65    115.76 o 
   4   8  15     2288.99     2423.74    164.75 o 
   5   8  15      627.98      694.32     85.89 o 
   6   8  15       43.89       97.97     91.65 o 
   7   8  15       39.88      -91.50     91.50 o 
   8   8  15       83.51       31.28     75.75 o 
 -15   9  15        0.92      -36.26    112.20 o 
 -14   9  15      219.79      316.11    121.96 o 
 -13   9  15       36.10       40.73     80.78 o 
 -12   9  15        8.46       -7.17     68.59 o 
 -11   9  15        0.01       48.68     53.11 o 
 -10   9  15        9.44      -48.64     55.24 o 
  -9   9  15       94.16       29.97     78.68 o 
  -8   9  15      887.60      938.50    134.41 o 
  -7   9  15      898.06      850.82     81.91 o 
  -6   9  15        0.37      -48.89     48.89 o 
  -5   9  15     4847.07     4850.54    206.12 o 
  -4   9  15     2440.10     2287.43    121.42 o 
  -3   9  15      513.75      472.36     63.33 o 
  -2   9  15       84.88       -9.38     66.65 o 
  -1   9  15       86.24       98.76     55.20 o 
   0   9  15       94.51       73.20     57.50 o 
   1   9  15       29.86       34.99     51.32 o 
   2   9  15        7.79      -13.25     56.24 o 
   3   9  15      593.04      573.35     87.58 o 
   4   9  15      249.98      240.05    102.76 o 
   5   9  15        1.11     -108.55    108.55 o 
   6   9  15      223.26      293.59    101.29 o 
   7   9  15       75.08        9.62    181.13 o 
 -14  10  15      285.42      392.93    153.02 o 
 -13  10  15      236.37      488.03    256.47 o 
 -12  10  15       28.12      195.90    104.86 o 
 -11  10  15      601.35      534.59     87.78 o 
 -10  10  15     1251.68     1278.23    104.80 o 
  -9  10  15      199.84       99.42     57.67 o 
  -8  10  15      498.78      502.77     70.47 o 
  -7  10  15       11.30        9.69     54.16 o 
  -6  10  15      994.27     1009.29     86.68 o 
  -5  10  15      989.47      880.35    102.43 o 
  -4  10  15       66.92       52.12     54.22 o 
  -3  10  15      625.33      550.93     80.68 o 
  -2  10  15      522.63      497.21     69.84 o 
  -1  10  15      577.62      520.59     84.82 o 
   0  10  15        7.95       83.25     57.55 o 
   1  10  15      821.15      827.74     81.68 o 
   2  10  15      511.04      383.11     74.91 o 
   3  10  15     1104.87      939.95    221.55 o 
   4  10  15        4.35       11.34    156.24 o 
   5  10  15      110.37      181.60     52.57 o 
 -12  11  15       22.57      -25.45    181.48 o 
 -11  11  15      981.26     1131.41    186.75 o 
 -10  11  15      661.93      507.75     97.29 o 
  -9  11  15        2.29      -84.77     90.35 o 
  -8  11  15      256.40      197.19    104.29 o 
  -7  11  15     1262.93     1226.82     99.63 o 
  -6  11  15      746.30      681.78     70.69 o 
  -5  11  15        9.05      -41.93     58.88 o 
  -4  11  15      154.18      246.10     69.72 o 
  -3  11  15       54.86       10.89     48.01 o 
  -2  11  15      865.86      820.47     76.50 o 
  -1  11  15     1128.82     1122.06    129.82 o 
   0  11  15      329.44      377.08    101.84 o 
   1  11  15        6.22      -93.58     93.58 o 
   2  11  15      226.16      220.65    126.20 o 
   3  11  15      992.23     1027.93    199.82 o 
 -10  12  15      492.62      351.25     99.91 o 
  -9  12  15      441.15      448.76    114.85 o 
  -8  12  15       58.44       64.71     84.49 o 
  -7  12  15      151.89      314.13     98.88 o 
  -6  12  15      201.85      106.02    106.47 o 
  -5  12  15       76.85       68.32     56.49 o 
  -4  12  15      145.09      182.42     89.93 o 
  -3  12  15       46.13      -21.14     57.58 o 
  -2  12  15      436.65      411.33     52.87 o 
  -1  12  15       79.84      112.90    104.33 o 
   0  12  15     1734.95     1641.14    161.96 o 
   1  12  15      723.59      712.11    233.88 o 
 -19   0  16      702.49      626.90    165.60 o 
 -18   0  16      351.58      616.75    144.76 o 
 -17   0  16     3196.89     3633.46    282.57 o 
 -16   0  16     1751.60     1810.45    167.56 o 
 -15   0  16      131.43      257.16    100.35 o 
 -14   0  16      133.59      -12.39     84.05 o 
 -13   0  16     1146.74     1120.29    126.37 o 
 -12   0  16     2353.51     2473.77    175.91 o 
 -11   0  16      528.83      543.82     80.49 o 
 -10   0  16     6048.65     6095.32    546.08 o 
  -9   0  16     7227.59     7767.65    306.73 o 
  -8   0  16      278.45      168.05     52.20 o 
  -7   0  16     7207.20     7651.21    276.28 o 
  -6   0  16     5572.05     5800.25    212.62 o 
  -5   0  16      940.54     1046.98     83.39 o 
  -4   0  16     4004.54     4116.39    180.12 o 
  -3   0  16     2460.15     2589.20    152.21 o 
  -2   0  16      528.61      437.95     68.08 o 
  -1   0  16      393.42      259.76     71.41 o 
   0   0  16     4172.14     3895.31    180.17 o 
   1   0  16     6477.78     6412.07    236.28 o 
   2   0  16     2643.16     2940.16    136.09 o 
   3   0  16        6.61       40.37     73.03 o 
   4   0  16     2288.38     2416.96    210.40 o 
   5   0  16      210.97      117.80    100.66 o 
   6   0  16     2149.31     2275.82    258.96 o 
   7   0  16     1485.66     1440.44    200.44 o 
   8   0  16      996.73      703.41    169.32 o 
   9   0  16      752.23      733.29    209.16 o 
  10   0  16        6.20       98.35    118.27 o 
 -19   1  16        3.16      -22.78     85.98 o 
 -18   1  16        2.46      -39.82     98.83 o 
 -17   1  16      387.80      465.19     93.49 o 
 -16   1  16      502.85      350.72     74.04 o 
 -15   1  16     1350.07     1420.05    109.01 o 
 -14   1  16     1358.04     1264.32    106.16 o 
 -13   1  16        5.07       26.10     71.93 o 
 -12   1  16     3306.76     3472.00    138.58 o 
 -11   1  16      426.31      463.03     58.59 o 
 -10   1  16      739.91      772.10     87.26 o 
  -9   1  16      618.61      606.63     72.19 o 
  -8   1  16       38.04       46.42     40.41 o 
  -7   1  16      521.17      503.79     44.41 o 
  -6   1  16     1827.12     1882.21     67.97 o 
  -5   1  16     3144.70     3059.67     89.74 o 
  -4   1  16      209.14      177.66     39.52 o 
  -3   1  16     1110.99     1086.38     57.11 o 
  -2   1  16      520.93      566.00     51.90 o 
  -1   1  16     9692.15     9641.87    246.73 o 
   0   1  16       46.04       87.52     42.47 o 
   1   1  16     6756.46     6887.65    191.55 o 
   2   1  16     1939.01     1944.65    119.14 o 
   3   1  16      158.41      166.39     61.28 o 
   4   1  16      372.01      488.86     78.46 o 
   5   1  16       26.62       93.39     75.89 o 
   6   1  16      198.58      164.34     81.88 o 
   7   1  16      488.37      483.33     90.53 o 
   8   1  16      121.26      -19.72     93.01 o 
   9   1  16     1384.71     1028.36    217.87 o 
  10   1  16     1562.89     1567.94    204.80 o 
 -19   2  16        5.60       45.79    102.84 o 
 -18   2  16      556.54      567.85    114.24 o 
 -17   2  16      140.79      126.01     92.83 o 
 -16   2  16      183.58       31.26     75.00 o 
 -15   2  16       10.19      -70.07     70.39 o 
 -14   2  16      210.76      136.45     62.99 o 
 -13   2  16     4241.60     4044.97    161.47 o 
 -12   2  16      102.98       84.53     67.24 o 
 -11   2  16     2166.72     2087.93    100.50 o 
 -10   2  16      174.63      274.93     53.06 o 
  -9   2  16      630.54      567.55     55.78 o 
  -8   2  16      638.70      624.96     35.28 o 
  -7   2  16      152.83      113.08     32.07 o 
  -6   2  16      384.56      348.76     40.60 o 
  -5   2  16     1377.73     1262.87     56.97 o 
  -4   2  16      773.10      734.82     44.17 o 
  -3   2  16     2494.51     2457.97     86.79 o 
  -2   2  16    10784.17    10693.05    286.90 o 
  -1   2  16      626.79      670.00     77.24 o 
   0   2  16     4484.39     4730.28    141.42 o 
   1   2  16       72.05       24.66     36.91 o 
   2   2  16      317.24      331.96     50.26 o 
   3   2  16     2866.05     2821.00    118.68 o 
   4   2  16        3.79       50.45     67.51 o 
   5   2  16       31.60       -6.89     66.38 o 
   6   2  16      655.59      508.99    113.51 o 
   7   2  16       38.92       24.29     79.00 o 
   8   2  16      159.61       91.31    104.58 o 
   9   2  16       41.91       35.23     95.89 o 
  10   2  16        7.61      -75.20    144.42 o 
 -19   3  16      366.64      422.01    120.61 o 
 -18   3  16     1023.45     1256.20    126.84 o 
 -17   3  16      245.01       62.12    110.30 o 
 -16   3  16      688.31      584.70     91.18 o 
 -15   3  16      838.02     1027.00    115.37 o 
 -14   3  16      201.76      291.85     69.91 o 
 -13   3  16       27.02      -22.28     59.06 o 
 -12   3  16     1278.78     1339.59    121.30 o 
 -11   3  16     2483.67     2749.35    121.02 o 
 -10   3  16     2781.79     2985.54    115.06 o 
  -9   3  16      732.67      649.96     46.94 o 
  -8   3  16     6380.40     6601.13    185.02 o 
  -7   3  16     1771.74     1799.48     76.69 o 
  -6   3  16      491.74      445.82     36.84 o 
  -5   3  16     5167.83     5270.97    130.66 o 
  -4   3  16      971.86      906.95     47.18 o 
  -3   3  16     1252.27     1320.27     70.52 o 
  -2   3  16      257.68      285.13     36.97 o 
  -1   3  16       96.92      112.79     34.75 o 
   0   3  16      299.32      237.56     44.51 o 
   1   3  16      271.70      266.07     57.22 o 
   2   3  16     1893.06     2031.39     93.96 o 
   3   3  16     2274.61     2216.02    125.17 o 
   4   3  16       55.66      147.34     91.07 o 
   5   3  16     4882.05     4926.34    252.37 o 
   6   3  16     2529.06     2562.42    169.72 o 
   7   3  16      295.64      110.13    143.07 o 
   8   3  16      828.28      680.00    123.54 o 
   9   3  16       40.13      114.40    100.73 o 
 -18   4  16      467.78      447.51    128.35 o 
 -17   4  16       54.98      -73.44     73.44 o 
 -16   4  16      589.72      657.56    106.17 o 
 -15   4  16      620.33      781.35    154.22 o 
 -14   4  16      258.69      240.08     66.79 o 
 -13   4  16       34.57      -37.80     62.94 o 
 -12   4  16       48.20      123.69     62.06 o 
 -11   4  16      324.59      290.13     67.54 o 
 -10   4  16      764.85      887.88     65.14 o 
  -9   4  16      181.56      146.17     34.02 o 
  -8   4  16        5.81      -31.04     31.04 o 
  -7   4  16      550.71      570.88     48.60 o 
  -6   4  16      864.43      946.89     50.03 o 
  -5   4  16      244.50      251.55     34.58 o 
  -4   4  16       57.12       64.49     33.70 o 
  -3   4  16     2163.63     2021.41     73.14 o 
  -2   4  16     2444.68     2493.29     84.44 o 
  -1   4  16      760.60      775.75     56.23 o 
   0   4  16     2607.34     2405.03    106.71 o 
   1   4  16      500.60      413.77     90.73 o 
   2   4  16        2.12       36.08     55.00 o 
   3   4  16      106.51       95.39     64.39 o 
   4   4  16       30.52       25.61     84.65 o 
   5   4  16      318.07      167.59     68.03 o 
   6   4  16       25.28      -71.40     71.40 o 
   7   4  16       11.17      175.61    130.35 o 
   8   4  16       29.89       76.95     78.48 o 
   9   4  16        2.89       54.07     95.61 o 
 -18   5  16       49.47       68.83    110.13 o 
 -17   5  16       70.62        1.25    105.56 o 
 -16   5  16       86.47      -93.48    119.76 o 
 -15   5  16        2.78       49.77    123.83 o 
 -14   5  16       21.43      -41.29     79.49 o 
 -13   5  16       34.45      -63.53     63.53 o 
 -12   5  16      235.80      248.18     67.46 o 
 -11   5  16       67.85       57.98     56.57 o 
 -10   5  16       12.88      -45.77     54.56 o 
  -9   5  16        0.34       18.08     48.37 o 
  -8   5  16      100.37       94.50     35.32 o 
  -7   5  16        1.08       17.23     40.26 o 
  -6   5  16     1434.25     1389.51     65.08 o 
  -5   5  16     1524.40     1448.29     59.27 o 
  -4   5  16     1591.53     1570.89     68.78 o 
  -3   5  16      296.75      202.49     55.19 o 
  -2   5  16        0.70       10.62     32.23 o 
  -1   5  16     1611.97     1487.31     67.20 o 
   0   5  16      194.23       99.58     49.60 o 
   1   5  16       23.17       22.91     47.81 o 
   2   5  16      183.49      389.76    120.24 o 
   3   5  16       76.40      171.00     83.83 o 
   4   5  16       60.78      136.46     75.17 o 
   5   5  16       34.47      -60.43     60.43 o 
   6   5  16       53.35      197.85     90.10 o 
   7   5  16      120.72      231.42     77.07 o 
   8   5  16        3.49       50.78    117.81 o 
   9   5  16        0.95       72.82    171.18 o 
 -17   6  16       79.17       45.36    104.69 o 
 -16   6  16      414.23      605.06    119.13 o 
 -15   6  16       68.70      -35.47     90.04 o 
 -14   6  16     1332.77     1276.13    128.94 o 
 -13   6  16     1430.96     1422.90    136.07 o 
 -12   6  16     1449.82     1157.65    256.47 o 
 -11   6  16      287.56      229.72     96.62 o 
 -10   6  16      951.56      887.66     62.36 o 
  -9   6  16       81.18       58.23     52.82 o 
  -8   6  16       41.69       -1.89     43.59 o 
  -7   6  16     1122.07     1089.72     72.39 o 
  -6   6  16      416.31      171.06     66.68 o 
  -5   6  16      294.94      282.66     43.33 o 
  -4   6  16      381.09      334.91     53.11 o 
  -3   6  16     2909.13     2870.51    147.58 o 
  -2   6  16     2808.21     2911.45    137.60 o 
  -1   6  16       72.08       37.19     43.74 o 
   0   6  16      964.46      927.17     78.31 o 
   1   6  16      312.88      204.18     68.76 o 
   2   6  16      604.12      552.50     83.67 o 
   3   6  16     1845.97     1856.01    148.84 o 
   4   6  16     1479.78     1324.13    114.62 o 
   5   6  16       14.26       44.81     75.84 o 
   6   6  16      144.33      101.33     82.14 o 
   7   6  16       36.24      -23.42    102.47 o 
   8   6  16       43.96      -29.37     76.12 o 
 -17   7  16      199.21      149.71    283.23 o 
 -16   7  16      514.58      558.63    112.20 o 
 -15   7  16      171.79      292.44    101.49 o 
 -14   7  16       78.42       52.73    105.42 o 
 -13   7  16        7.15      213.27    165.69 o 
 -12   7  16        5.39      102.30    125.74 o 
 -11   7  16     2876.79     2992.03    139.51 o 
 -10   7  16     1628.17     1629.15     95.63 o 
  -9   7  16      879.96      868.57    118.96 o 
  -8   7  16     1025.34     1041.41     76.36 o 
  -7   7  16      475.08      367.06     50.28 o 
  -6   7  16     1223.15     1262.38     77.99 o 
  -5   7  16     2338.42     2419.07    122.37 o 
  -4   7  16       88.86      -36.43     46.45 o 
  -3   7  16      118.45      252.80     94.58 o 
  -2   7  16       49.57      109.19     54.49 o 
  -1   7  16       97.30       86.49     65.28 o 
   0   7  16        4.75        5.20     46.23 o 
   1   7  16      380.21      379.05     91.10 o 
   2   7  16      691.23      628.33     94.78 o 
   3   7  16      632.00      699.54    167.82 o 
   4   7  16      243.58      238.40     85.25 o 
   5   7  16     3266.94     3400.57    189.30 o 
   6   7  16      759.39      921.66    242.59 o 
   7   7  16       72.11       91.53     74.75 o 
 -16   8  16       69.28      331.98    126.76 o 
 -15   8  16      147.17       77.71    104.58 o 
 -14   8  16        0.88       -0.97    104.99 o 
 -13   8  16      291.21      246.26    102.36 o 
 -12   8  16      247.81      280.01    117.94 o 
 -11   8  16      121.86      114.01     65.50 o 
 -10   8  16      797.16      768.31     67.23 o 
  -9   8  16      574.52      594.67     66.96 o 
  -8   8  16     1268.37     1170.62     80.05 o 
  -7   8  16        4.90      -15.46     49.94 o 
  -6   8  16      891.55      753.36    113.71 o 
  -5   8  16        2.30       73.38     68.28 o 
  -4   8  16       40.93       64.63     64.96 o 
  -3   8  16      418.90      510.99     58.97 o 
  -2   8  16     1218.93     1260.79    111.61 o 
  -1   8  16      124.05      109.83     73.16 o 
   0   8  16      201.34      309.18     70.60 o 
   1   8  16       79.00       68.26    100.01 o 
   2   8  16      658.40      549.24     92.75 o 
   3   8  16      103.16      132.78     63.82 o 
   4   8  16      585.78      559.09     79.60 o 
   5   8  16        3.80      -14.61     86.94 o 
   6   8  16     1281.66     1140.90    128.94 o 
 -14   9  16     3440.86     3301.54    271.99 o 
 -13   9  16       22.74      -47.15     98.96 o 
 -12   9  16     1654.92     1597.42    137.36 o 
 -11   9  16      159.13       45.98     63.25 o 
 -10   9  16      687.88      698.09     85.98 o 
  -9   9  16      237.94      273.72     67.52 o 
  -8   9  16        0.50       65.53     65.13 o 
  -7   9  16      109.55      172.84     63.61 o 
  -6   9  16      667.59      737.34    161.19 o 
  -5   9  16      599.21      507.32     73.44 o 
  -4   9  16      962.27      951.01     82.26 o 
  -3   9  16      148.16      149.18     54.72 o 
  -2   9  16     1348.44     1320.33    103.86 o 
  -1   9  16     3560.92     3814.41    242.34 o 
   0   9  16      188.19      219.83    130.75 o 
   1   9  16     2916.63     3206.34    275.08 o 
   2   9  16      557.58      579.24    142.83 o 
   3   9  16       59.93        9.30    128.68 o 
   4   9  16       47.89       86.05     81.00 o 
   5   9  16       14.76      -38.33    243.50 o 
 -13  10  16      161.41       96.84    121.36 o 
 -12  10  16      509.36      438.66    127.40 o 
 -11  10  16      238.55      207.22    140.06 o 
 -10  10  16       87.07      162.11     94.06 o 
  -9  10  16      908.74      913.81    124.53 o 
  -8  10  16      541.73      504.58     74.52 o 
  -7  10  16      565.93      543.63     74.35 o 
  -6  10  16     2335.92     2372.69    140.22 o 
  -5  10  16      512.25      633.02     72.03 o 
  -4  10  16     2537.51     2556.68    127.24 o 
  -3  10  16       32.53      -42.25     42.25 o 
  -2  10  16      483.78      495.01     67.75 o 
  -1  10  16       98.50       61.65    108.72 o 
   0  10  16       13.64       76.44     60.43 o 
   1  10  16      494.69      442.07    111.24 o 
   2  10  16      931.69      855.72    103.68 o 
   3  10  16      166.68       72.13     56.32 o 
 -11  11  16      304.49      231.07    144.42 o 
 -10  11  16      104.32      168.19     94.22 o 
  -9  11  16      287.86      220.38     82.17 o 
  -8  11  16      721.90      791.50     96.94 o 
  -7  11  16      645.16      536.75     76.16 o 
  -6  11  16      964.21      933.89     90.60 o 
  -5  11  16      657.66      663.74     80.62 o 
  -4  11  16      504.72      598.37     74.80 o 
  -3  11  16      683.06      641.12     88.96 o 
  -2  11  16       93.67       88.51     70.44 o 
  -1  11  16     1289.90     1208.62     86.97 o 
   0  11  16      523.89      422.88     68.47 o 
   1  11  16     1119.92      957.84    128.44 o 
  -7  12  16       51.51       -8.80     94.48 o 
  -6  12  16        8.67       77.91     99.60 o 
  -5  12  16      752.41      802.53     85.50 o 
  -4  12  16      391.96      482.39    120.16 o 
  -3  12  16      217.16      275.10     63.82 o 
 -19   1  17      624.01      522.23    122.20 o 
 -18   1  17      458.78      763.50    109.61 o 
 -17   1  17      274.37      229.22     91.96 o 
 -16   1  17      726.44      904.12    126.87 o 
 -15   1  17       17.49      -76.31     76.31 o 
 -14   1  17        4.47       29.18     60.75 o 
 -13   1  17      606.89      597.64     80.37 o 
 -12   1  17      311.55      462.57     88.43 o 
 -11   1  17       90.76       64.35     52.68 o 
 -10   1  17     1440.08     1450.28     84.09 o 
  -9   1  17     3819.24     3961.01    134.12 o 
  -8   1  17      815.54      952.99     90.57 o 
  -7   1  17      194.81      212.39     28.95 o 
  -6   1  17     5388.92     5444.55    146.06 o 
  -5   1  17     1366.06     1326.47     59.13 o 
  -4   1  17        0.49        4.34     48.44 o 
  -3   1  17      788.64      722.27     62.13 o 
  -2   1  17     2525.52     2328.58     90.75 o 
  -1   1  17      521.31      389.04     52.31 o 
   0   1  17       99.92       62.36     51.06 o 
   1   1  17       67.01       51.97     50.16 o 
   2   1  17      799.60      815.41    107.64 o 
   3   1  17      526.93      404.90     64.70 o 
   4   1  17        8.98       78.50     62.90 o 
   5   1  17      124.58      -48.28    196.08 o 
   6   1  17      184.06      270.32     94.97 o 
   7   1  17      871.75      711.74    123.89 o 
   8   1  17      416.32      415.83    126.89 o 
   9   1  17       96.11       73.73    122.01 o 
 -18   2  17      496.09      646.15    129.12 o 
 -17   2  17     1837.88     1730.59    143.28 o 
 -16   2  17     1606.32     1514.34    118.89 o 
 -15   2  17        8.50      115.25     80.46 o 
 -14   2  17     2667.72     2846.04    155.01 o 
 -13   2  17     3556.21     3381.42    168.30 o 
 -12   2  17      141.64       81.89     71.89 o 
 -11   2  17     1508.09     1585.53    141.97 o 
 -10   2  17     1002.59     1015.78     96.37 o 
  -9   2  17        7.66       14.43     61.36 o 
  -8   2  17        8.97        4.89     42.05 o 
  -7   2  17      172.50      236.49     32.23 o 
  -6   2  17     2397.71     2454.37    106.11 o 
  -5   2  17      488.46      466.72     39.38 o 
  -4   2  17      656.35      543.11     41.03 o 
  -3   2  17      208.27      190.26     43.35 o 
  -2   2  17      778.31      780.10     61.34 o 
  -1   2  17     6874.32     6576.06    208.57 o 
   0   2  17     2382.28     2297.04    111.92 o 
   1   2  17     1517.68     1294.18    113.39 o 
   2   2  17     3002.40     3145.64    171.83 o 
   3   2  17        6.52       98.40     62.43 o 
   4   2  17      130.07      155.82     69.45 o 
   5   2  17      284.01      439.32     94.77 o 
   6   2  17       72.67       48.72    131.35 o 
   7   2  17      326.87      112.68    150.55 o 
   8   2  17      275.87      139.83    171.81 o 
 -18   3  17        8.84       71.52    112.26 o 
 -17   3  17      427.15      361.68    105.16 o 
 -16   3  17       53.10       89.55     89.31 o 
 -15   3  17        3.21       63.27     74.50 o 
 -14   3  17      212.96       78.01     91.11 o 
 -13   3  17     2873.63     3015.21    160.35 o 
 -12   3  17      967.26      791.81     90.37 o 
 -11   3  17        5.08      -62.21     62.21 o 
 -10   3  17       58.92      108.36    106.01 o 
  -9   3  17      268.55      264.38     59.00 o 
  -8   3  17      556.71      656.31     76.79 o 
  -7   3  17        9.15       43.11     49.92 o 
  -6   3  17     1456.62     1500.54     54.90 o 
  -5   3  17       77.32       50.62     43.76 o 
  -4   3  17     1227.03     1088.60     61.89 o 
  -3   3  17      111.02       32.45     50.40 o 
  -2   3  17      150.38      143.76     37.33 o 
  -1   3  17       42.29      -17.55     46.22 o 
   0   3  17     2083.57     1924.38     95.30 o 
   1   3  17      747.19      525.14     73.26 o 
   2   3  17     1993.43     2019.45    141.13 o 
   3   3  17     2212.94     2165.76    136.12 o 
   4   3  17      121.73        7.88    120.51 o 
   5   3  17       26.26       31.48     65.17 o 
   6   3  17      498.28      465.08    101.97 o 
   7   3  17      461.85      410.23    106.09 o 
   8   3  17        2.20       38.11    208.53 o 
 -18   4  17      563.59      494.69    143.51 o 
 -17   4  17        9.67      -62.84    108.61 o 
 -16   4  17     1121.00     1160.21    143.28 o 
 -15   4  17      402.04      361.46     90.34 o 
 -14   4  17       50.51       16.80     70.93 o 
 -13   4  17      236.90      246.62     75.71 o 
 -12   4  17      467.16      602.76     84.07 o 
 -11   4  17      257.94      272.81    113.93 o 
 -10   4  17     2119.84     2237.29    121.01 o 
  -9   4  17     1720.66     1726.86     77.71 o 
  -8   4  17      360.00      409.18     53.74 o 
  -7   4  17     4146.39     4370.29    153.17 o 
  -6   4  17      361.76      332.10     47.41 o 
  -5   4  17     4252.81     4511.36    186.71 o 
  -4   4  17     1267.57     1231.04     83.40 o 
  -3   4  17       19.83       61.76     72.96 o 
  -2   4  17       50.15       14.44     61.46 o 
  -1   4  17      347.72      401.04     71.59 o 
   0   4  17       44.88       60.53     59.05 o 
   1   4  17        7.35       56.89     68.68 o 
   2   4  17       94.01      140.45     60.98 o 
   3   4  17      993.24      906.25    104.63 o 
   4   4  17      855.00      998.75    143.85 o 
   5   4  17      322.38      360.68     96.52 o 
   6   4  17      802.18      889.91    104.37 o 
   7   4  17       95.77       -6.08     90.85 o 
   8   4  17       25.84      198.92    123.75 o 
 -17   5  17     1920.26     1971.54    189.88 o 
 -16   5  17       28.29      -81.72     96.12 o 
 -15   5  17     1909.09     1749.10    163.40 o 
 -14   5  17       60.75       88.72    122.15 o 
 -13   5  17     2726.17     2706.28    247.45 o 
 -12   5  17     1584.26     1849.49    138.95 o 
 -11   5  17        6.59      -68.98     68.98 o 
 -10   5  17     1255.10     1291.82     89.13 o 
  -9   5  17      250.05      189.13     48.36 o 
  -8   5  17      207.95      186.41     42.29 o 
  -7   5  17       31.42      -59.48     62.15 o 
  -6   5  17      134.02      133.47     38.58 o 
  -5   5  17     3778.89     3670.43    163.73 o 
  -4   5  17     3449.52     3594.21    201.00 o 
  -3   5  17     1958.15     1842.55    116.24 o 
  -2   5  17     9736.41    10342.95    392.34 o 
  -1   5  17     1444.57     1535.30     97.46 o 
   0   5  17     1140.75     1064.80     99.14 o 
   1   5  17     1026.19     1146.16    109.14 o 
   2   5  17        3.07      -66.03     66.03 o
[truncated: 36,802 more chars]
